# Supplementary material for: Conservation and divergence of cortical cell organization in human and mouse revealed by MERFISH
Source: Science. Author manuscript; Available in PMC 2022 Jul 8. (PMC9262715; doi:10.1126/science.abm1741)
Supplement: Table S2 [file NIHMS1820958-supplement-Table_S2.gz]

Archive with 1 entries (1 files):
- Fang et al_Table_S2.csv
