# Supplementary material for: Conservation and divergence of cortical cell organization in human and mouse revealed by MERFISH
Source: Science. Author manuscript; Available in PMC 2022 Jul 8. (PMC9262715; doi:10.1126/science.abm1741)
Supplement: Table S4 [file NIHMS1820958-supplement-Table_S4.gz › Fang et al_Table_S4.csv]

Table S4. MERFISH encoding probe information for 250-gene measurement. For each encoding probe, the encoding probe name and encoding probe sequence are provided. Each encoding probe name also indicates the gene name and Ensembl ID of the targeted transcript, and the names of the associated readout sequences.
>hMTGE1 d38f0543-01 RS0384 RS0707 SORBS2__ENST00000462661.1__4590__30__0.3__61.465__1 RS0175 d38f0543-02
ATCGAGCGGAAGAGTTGGCC A TAGAGTTGATAGAGGGAGAA A TGTGGTTTGGAGATGATAGA A A
TGAATGTCTTAAAACTACTGAACTCCTTA A TGAAAGGAATGGGTTGTGGT CACGTCTCTCGTCTGCG
GTC
>hMTGE1 d38f0543-01 RS0707 RS0384 SORBS2__ENST00000462661.1__2257__30__0.5__68.9471__1 RS0237 d38f0543-02
ATCGAGCGGAAGAGTTGGCC A TGTGGTTTGGAGATGATAGA A TAGAGTTGATAGAGGGAGAA A C
TACTCCTAACCTTCAACAGAACACGCAGG A GGGTTGATTAGTGGTAGAAA CACGTCTCTCGTCTGCG
GTC
>hMTGE1 d38f0543-01 RS0175 RS0237 SORBS2__ENST00000462661.1__1987__30__0.3__62.3976__0.92858 RS0384 d38f0543-02
ATCGAGCGGAAGAGTTGGCC A TGAAAGGAATGGGTTGTGGT A GGGTTGATTAGTGGTAGAAA A G
ACTTCTGGCTACTAAGGTTTTTTTTTTTT A TAGAGTTGATAGAGGGAGAA CACGTCTCTCGTCTGCG
GTC
>hMTGE1 d38f0543-01 RS0707 RS0384 SORBS2__ENST00000462661.1__3685__30__0.56667__75.1005__1 RS0237 d38f0543-02
ATCGAGCGGAAGAGTTGGCC A TGTGGTTTGGAGATGATAGA A TAGAGTTGATAGAGGGAGAA A A
CACCCACATCAACTCTGGGTCGCCATGCT A GGGTTGATTAGTGGTAGAAA CACGTCTCTCGTCTGCG
GTC
>hMTGE1 d38f0543-01 RS0384 RS0707 SORBS2__ENST00000462661.1__2529__30__0.36667__63.988__1 RS0175 d38f0543-02
ATCGAGCGGAAGAGTTGGCC A TAGAGTTGATAGAGGGAGAA A TGTGGTTTGGAGATGATAGA A C
AGGTTTGGGAAACTTAAAGATTAGACTGA A TGAAAGGAATGGGTTGTGGT CACGTCTCTCGTCTGCG
GTC
>hMTGE1 d38f0543-01 RS0175 SORBS2__ENST00000462661.1__2107__30__0.36667__63.5465__1 RS0707 RS0237 d38f0543-02
ATCGAGCGGAAGAGTTGGCC A TGAAAGGAATGGGTTGTGGT A GAAGAGAATATTCCAAAGCTGAT
TGAATGG A TGTGGTTTGGAGATGATAGA A GGGTTGATTAGTGGTAGAAA CACGTCTCTCGTCTGC
GGTC
>hMTGE1 d38f0543-01 RS0384 RS0175 SORBS2__ENST00000462661.1__3805__30__0.4__68.0913__1 RS0237 d38f0543-02
ATCGAGCGGAAGAGTTGGCC A TAGAGTTGATAGAGGGAGAA A TGAAAGGAATGGGTTGTGGT A T
CGATGTGACAGATTTGCTGAACAAAGCTT A GGGTTGATTAGTGGTAGAAA CACGTCTCTCGTCTGCG
GTC
>hMTGE1 d38f0543-01 RS0384 RS0707 SORBS2__ENST00000462661.1__4470__30__0.5__68.5081__1 RS0237 d38f0543-02
ATCGAGCGGAAGAGTTGGCC A TAGAGTTGATAGAGGGAGAA A TGTGGTTTGGAGATGATAGA A C
TCACTGTACCAGTCTGGGGCTATCAAATC A GGGTTGATTAGTGGTAGAAA CACGTCTCTCGTCTGCG
GTC
>hMTGE1 d38f0543-01 RS0237 RS0384 SORBS2__ENST00000462661.1__2915__30__0.3__63.0438__1 RS0707 d38f0543-02
ATCGAGCGGAAGAGTTGGCC A GGGTTGATTAGTGGTAGAAA A TAGAGTTGATAGAGGGAGAA A C
ATTCAAACAATCCAAAGTTTCAACGTAAA A TGTGGTTTGGAGATGATAGA CACGTCTCTCGTCTGCG
GTC
>hMTGE1 d38f0543-01 RS0384 SORBS2__ENST00000462661.1__4380__30__0.36667__65.5557__1 RS0237 RS0707 d38f0543-02
ATCGAGCGGAAGAGTTGGCC A TAGAGTTGATAGAGGGAGAA A CATATGGCACTTCCAAATTGTGT
TATTGCT A GGGTTGATTAGTGGTAGAAA A TGTGGTTTGGAGATGATAGA CACGTCTCTCGTCTGC
GGTC
>hMTGE1 d38f0543-01 RS0384 SORBS2__ENST00000462661.1__4103__30__0.36667__63.5809__1 RS0237 RS0175 d38f0543-02
ATCGAGCGGAAGAGTTGGCC A TAGAGTTGATAGAGGGAGAA A CCAACTAAGAAAAGGACAAGTCA
GATCTTA A GGGTTGATTAGTGGTAGAAA A TGAAAGGAATGGGTTGTGGT CACGTCTCTCGTCTGC
GGTC
>hMTGE1 d38f0543-01 RS0384 SORBS2__ENST00000462661.1__2287__30__0.43333__67.8889__0.93495 RS0175 RS0237 d38f0543-02
ATCGAGCGGAAGAGTTGGCC A TAGAGTTGATAGAGGGAGAA A AAACAGTCTCCTGACAGGATTAG
GCTCATT A TGAAAGGAATGGGTTGTGGT A GGGTTGATTAGTGGTAGAAA CACGTCTCTCGTCTGC
GGTC
>hMTGE1 d38f0543-01 RS0707 RS0237 SORBS2__ENST00000462661.1__2407__30__0.56667__73.8926__1 RS0175 d38f0543-02
ATCGAGCGGAAGAGTTGGCC A TGTGGTTTGGAGATGATAGA A GGGTTGATTAGTGGTAGAAA A A
CAGCTCCGCCCCTTTGGAGATTTGTCCTG A TGAAAGGAATGGGTTGTGGT CACGTCTCTCGTCTGCG
GTC
>hMTGE1 d38f0543-01 RS0384 SORBS2__ENST00000462661.1__3983__30__0.36667__65.1989__1 RS0175 RS0237 d38f0543-02
ATCGAGCGGAAGAGTTGGCC A TAGAGTTGATAGAGGGAGAA A ATGTTTCCCAATGGGTCATATTT
TCATTGG A TGAAAGGAATGGGTTGTGGT A GGGTTGATTAGTGGTAGAAA CACGTCTCTCGTCTGC
GGTC
>hMTGE1 d38f0543-01 RS0175 SORBS2__ENST00000462661.1__2559__30__0.43333__69.255__1 RS0237 RS0384 d38f0543-02
ATCGAGCGGAAGAGTTGGCC A TGAAAGGAATGGGTTGTGGT A TTTGAAGGGGAAAAGTGGCAATG
AAATGCC A GGGTTGATTAGTGGTAGAAA A TAGAGTTGATAGAGGGAGAA CACGTCTCTCGTCTGC
GGTC
>hMTGE1 d38f0543-01 RS0384 RS0175 SORBS2__ENST00000462661.1__4410__30__0.46667__69.6161__1 RS0707 d38f0543-02
ATCGAGCGGAAGAGTTGGCC A TAGAGTTGATAGAGGGAGAA A TGAAAGGAATGGGTTGTGGT A G
GTGAAGCCAGTGCTAAAAAGCAGCTTCTA A TGTGGTTTGGAGATGATAGA CACGTCTCTCGTCTGCG
GTC
>hMTGE1 d38f0543-01 RS0707 SORBS2__ENST00000462661.1__4320__30__0.43333__69.8171__1 RS0175 RS0237 d38f0543-02
ATCGAGCGGAAGAGTTGGCC A TGTGGTTTGGAGATGATAGA A TCCACTGCATGTCACCTGCTAAA
ATGCAAA A TGAAAGGAATGGGTTGTGGT A GGGTTGATTAGTGGTAGAAA CACGTCTCTCGTCTGC
GGTC
>hMTGE1 d38f0543-01 RS0707 RS0384 SORBS2__ENST00000462661.1__3367__30__0.63333__74.9397__1 RS0237 d38f0543-02
ATCGAGCGGAAGAGTTGGCC A TGTGGTTTGGAGATGATAGA A TAGAGTTGATAGAGGGAGAA A G
GCTCTCCCGGGACTTCCTTCCTTCAGCTG A GGGTTGATTAGTGGTAGAAA CACGTCTCTCGTCTGCG
GTC
>hMTGE1 d38f0543-01 RS0237 RS0707 SORBS2__ENST00000462661.1__2882__30__0.36667__65.124__0.78631 RS0175 d38f0543-02
ATCGAGCGGAAGAGTTGGCC A GGGTTGATTAGTGGTAGAAA A TGTGGTTTGGAGATGATAGA A C
AGGGGTGAAGAGAAACAGAAAGAAAAAAA A TGAAAGGAATGGGTTGTGGT CACGTCTCTCGTCTGCG
GTC
>hMTGE1 d38f0543-01 RS0175 SORBS2__ENST00000462661.1__2945__30__0.46667__69.8086__1 RS0384 RS0707 d38f0543-02
ATCGAGCGGAAGAGTTGGCC A TGAAAGGAATGGGTTGTGGT A GGCTTTGGCTAGCTTTCACCTGA
AGTTTCA A TAGAGTTGATAGAGGGAGAA A TGTGGTTTGGAGATGATAGA CACGTCTCTCGTCTGC
GGTC
>hMTGE1 d38f0543-01 RS0175 SORBS2__ENST00000462661.1__3655__30__0.5__70.4922__1 RS0707 RS0237 d38f0543-02
ATCGAGCGGAAGAGTTGGCC A TGAAAGGAATGGGTTGTGGT A TTTCTGAGGGACATTGCCTTCAC
TGAGAGC A TGTGGTTTGGAGATGATAGA A GGGTTGATTAGTGGTAGAAA CACGTCTCTCGTCTGC
GGTC
>hMTGE1 d38f0543-01 RS0237 SORBS2__ENST00000462661.1__3217__30__0.3__62.7656__0.91668 RS0707 RS0175 d38f0543-02
ATCGAGCGGAAGAGTTGGCC A GGGTTGATTAGTGGTAGAAA A TTTCAAACATCATGAGATAAATG
GGAGTTT A TGTGGTTTGGAGATGATAGA A TGAAAGGAATGGGTTGTGGT CACGTCTCTCGTCTGC
GGTC
>hMTGE1 d38f0543-01 RS0175 SORBS2__ENST00000462661.1__4013__30__0.36667__65.5797__1 RS0384 RS0237 d38f0543-02
ATCGAGCGGAAGAGTTGGCC A TGAAAGGAATGGGTTGTGGT A TGACTCATGGGAGTTATCTGCAA
TGATTTT A TAGAGTTGATAGAGGGAGAA A GGGTTGATTAGTGGTAGAAA CACGTCTCTCGTCTGC
GGTC
>hMTGE1 d38f0543-01 RS0237 RS0384 SORBS2__ENST00000462661.1__2772__30__0.43333__68.6709__1 RS0175 d38f0543-02
ATCGAGCGGAAGAGTTGGCC A GGGTTGATTAGTGGTAGAAA A TAGAGTTGATAGAGGGAGAA A G
TGCCATTTAATTTTGCCGCTGGACTATCA A TGAAAGGAATGGGTTGTGGT CACGTCTCTCGTCTGCG
GTC
>hMTGE1 d38f0543-01 RS0707 RS0384 SORBS2__ENST00000462661.1__3277__30__0.56667__74.3299__1 RS0175 d38f0543-02
ATCGAGCGGAAGAGTTGGCC A TGTGGTTTGGAGATGATAGA A TAGAGTTGATAGAGGGAGAA A T
CTATCTGCCAGTGCTTCGATCCCACGGCT A TGAAAGGAATGGGTTGTGGT CACGTCTCTCGTCTGCG
GTC
>hMTGE1 d38f0543-01 RS0237 RS0707 SORBS2__ENST00000462661.1__2317__30__0.56667__72.6051__1 RS0384 d38f0543-02
ATCGAGCGGAAGAGTTGGCC A GGGTTGATTAGTGGTAGAAA A TGTGGTTTGGAGATGATAGA A C
TGAGGAGCTAGCGTCCTTGACTGGGACTT A TAGAGTTGATAGAGGGAGAA CACGTCTCTCGTCTGCG
GTC
>hMTGE1 d38f0543-01 RS0237 RS0175 SORBS2__ENST00000462661.1__2437__30__0.56667__72.3312__1 RS0707 d38f0543-02
ATCGAGCGGAAGAGTTGGCC A GGGTTGATTAGTGGTAGAAA A TGAAAGGAATGGGTTGTGGT A T
CCAGGGAGATCTCTGCCGTAGCTTTCTCC A TGTGGTTTGGAGATGATAGA CACGTCTCTCGTCTGCG
GTC
>hMTGE1 d38f0543-01 RS0384 SORBS2__ENST00000462661.1__4620__30__0.4__65.5007__0.92912 RS0707 RS0175 d38f0543-02
ATCGAGCGGAAGAGTTGGCC A TAGAGTTGATAGAGGGAGAA A CCTTCCCCTTTTTCTGTTTTGTT
ATGGATG A TGTGGTTTGGAGATGATAGA A TGAAAGGAATGGGTTGTGGT CACGTCTCTCGTCTGC
GGTC
>hMTGE1 d38f0543-01 RS0175 RS0384 SORBS2__ENST00000462661.1__4560__30__0.4__65.6161__1 RS0707 d38f0543-02
ATCGAGCGGAAGAGTTGGCC A TGAAAGGAATGGGTTGTGGT A TAGAGTTGATAGAGGGAGAA A T
ACCTTGATATGGTTAGTGAGAGCTTCCTT A TGTGGTTTGGAGATGATAGA CACGTCTCTCGTCTGCG
GTC
>hMTGE1 d38f0543-01 RS0237 RS0707 SORBS2__ENST00000462661.1__2802__30__0.4__64.7539__1 RS0175 d38f0543-02
ATCGAGCGGAAGAGTTGGCC A GGGTTGATTAGTGGTAGAAA A TGTGGTTTGGAGATGATAGA A C
CTACCATTCTCCAAAAAGATTTCATCCTG A TGAAAGGAATGGGTTGTGGT CACGTCTCTCGTCTGCG
GTC
>hMTGE1 d38f0543-01 RS0237 SORBS2__ENST00000462661.1__4500__30__0.43333__67.2151__1 RS0175 RS0707 d38f0543-02
ATCGAGCGGAAGAGTTGGCC A GGGTTGATTAGTGGTAGAAA A ACCTCCATTTGAACATCTTCCTT
TCCTCTG A TGAAAGGAATGGGTTGTGGT A TGTGGTTTGGAGATGATAGA CACGTCTCTCGTCTGC
GGTC
>hMTGE1 d38f0543-01 RS0175 RS0237 SORBS2__ENST00000462661.1__2047__30__0.3__60.1675__0.92909 RS0384 d38f0543-02
ATCGAGCGGAAGAGTTGGCC A TGAAAGGAATGGGTTGTGGT A GGGTTGATTAGTGGTAGAAA A G
AAATACATTTTTAAGAAATCCCTTATCCC A TAGAGTTGATAGAGGGAGAA CACGTCTCTCGTCTGCG
GTC
>hMTGE1 d38f0543-01 RS0707 RS0237 SORBS2__ENST00000462661.1__2975__30__0.5__71.0411__1 RS0175 d38f0543-02
ATCGAGCGGAAGAGTTGGCC A TGTGGTTTGGAGATGATAGA A GGGTTGATTAGTGGTAGAAA A C
TTTCATGTGGAAGCTGGGTGAAACTCGGT A TGAAAGGAATGGGTTGTGGT CACGTCTCTCGTCTGCG
GTC
>hMTGE1 d38f0543-01 RS0384 SORBS2__ENST00000462661.1__4193__30__0.33333__62.3208__1 RS0237 RS0175 d38f0543-02
ATCGAGCGGAAGAGTTGGCC A TAGAGTTGATAGAGGGAGAA A ATCTATGTATCTCACCAAAGATA
GCCTAAA A GGGTTGATTAGTGGTAGAAA A TGAAAGGAATGGGTTGTGGT CACGTCTCTCGTCTGC
GGTC
>hMTGE1 d38f0543-01 RS0175 SORBS2__ENST00000462661.1__3876__30__0.3__60.9965__1 RS0384 RS0707 d38f0543-02
ATCGAGCGGAAGAGTTGGCC A TGAAAGGAATGGGTTGTGGT A GCCAACACAAATTTATATGATCT
ACAAAAG A TAGAGTTGATAGAGGGAGAA A TGTGGTTTGGAGATGATAGA CACGTCTCTCGTCTGC
GGTC
>hMTGE1 d38f0543-01 RS0707 RS0384 SORBS2__ENST00000462661.1__2712__30__0.53333__70.6489__1 RS0175 d38f0543-02
ATCGAGCGGAAGAGTTGGCC A TGTGGTTTGGAGATGATAGA A TAGAGTTGATAGAGGGAGAA A C
AGACCAAGGCTTCCCAGTACTAAGGGAGA A TGAAAGGAATGGGTTGTGGT CACGTCTCTCGTCTGCG
GTC
>hMTGE1 d38f0543-01 RS0384 RS0175 SORBS2__ENST00000462661.1__2197__30__0.4__67.3768__0.93652 RS0237 d38f0543-02
ATCGAGCGGAAGAGTTGGCC A TAGAGTTGATAGAGGGAGAA A TGAAAGGAATGGGTTGTGGT A A
TTTGGCTGAGGACTGTGAAAATACCTTGT A GGGTTGATTAGTGGTAGAAA CACGTCTCTCGTCTGCG
GTC
>hMTGE1 d38f0543-01 RS0384 RS0707 SORBS2__ENST00000462661.1__2077__30__0.36667__63.4854__0.92865 RS0237 d38f0543-02
ATCGAGCGGAAGAGTTGGCC A TAGAGTTGATAGAGGGAGAA A TGTGGTTTGGAGATGATAGA A C
TAGTAAGTGCTACATTTTGCCCATTTTAG A GGGTTGATTAGTGGTAGAAA CACGTCTCTCGTCTGCG
GTC
>hMTGE1 d38f0543-01 RS0707 SORBS2__ENST00000462661.1__3953__30__0.33333__61.763__1 RS0384 RS0175 d38f0543-02
ATCGAGCGGAAGAGTTGGCC A TGTGGTTTGGAGATGATAGA A AGATTATTTACTATGCCTGGAAT
CCTAATG A TAGAGTTGATAGAGGGAGAA A TGAAAGGAATGGGTTGTGGT CACGTCTCTCGTCTGC
GGTC
>hMTGE1 d38f0543-01 RS0707 RS0237 SORBS2__ENST00000462661.1__3427__30__0.43333__68.6895__1 RS0384 d38f0543-02
ATCGAGCGGAAGAGTTGGCC A TGTGGTTTGGAGATGATAGA A GGGTTGATTAGTGGTAGAAA A A
TGTTACTGTTTGTTCCTCACGAGCACAGA A TAGAGTTGATAGAGGGAGAA CACGTCTCTCGTCTGCG
GTC
>hMTGE1 d38f0543-01 RS0175 SORBS2__ENST00000462661.1__2227__30__0.53333__72.7488__1 RS0237 RS0707 d38f0543-02
ATCGAGCGGAAGAGTTGGCC A TGAAAGGAATGGGTTGTGGT A GACCGTTTGCCAGGGAACGTCAA
ACTCTGT A GGGTTGATTAGTGGTAGAAA A TGTGGTTTGGAGATGATAGA CACGTCTCTCGTCTGC
GGTC
>hMTGE1 d38f0543-01 RS0175 SORBS2__ENST00000462661.1__3457__30__0.46667__68.4508__1 RS0384 RS0707 d38f0543-02
ATCGAGCGGAAGAGTTGGCC A TGAAAGGAATGGGTTGTGGT A CATACTGTCAAGCGGATAGACCT
GGACAAA A TAGAGTTGATAGAGGGAGAA A TGTGGTTTGGAGATGATAGA CACGTCTCTCGTCTGC
GGTC
>hMTGE1 d38f0543-01 RS0175 SORBS2__ENST00000462661.1__3127__30__0.33333__61.6973__1 RS0384 RS0707 d38f0543-02
ATCGAGCGGAAGAGTTGGCC A TGAAAGGAATGGGTTGTGGT A CCTGTTCAGCAGATTCTATACTA
ATACAAT A TAGAGTTGATAGAGGGAGAA A TGTGGTTTGGAGATGATAGA CACGTCTCTCGTCTGC
GGTC
>hMTGE1 d38f0543-01 RS0384 RS0707 SORBS2__ENST00000462661.1__2017__30__0.36667__65.9139__1 RS0175 d38f0543-02
ATCGAGCGGAAGAGTTGGCC A TAGAGTTGATAGAGGGAGAA A TGTGGTTTGGAGATGATAGA A T
TACACAGCAGAAGTTTCACTCGTAAAACA A TGAAAGGAATGGGTTGTGGT CACGTCTCTCGTCTGCG
GTC
>hMTGE1 d38f0543-01 RS0707 RS0237 SORBS2__ENST00000462661.1__2622__30__0.3__60.9623__1 RS0384 d38f0543-02
ATCGAGCGGAAGAGTTGGCC A TGTGGTTTGGAGATGATAGA A GGGTTGATTAGTGGTAGAAA A G
AGGATTTAAAATGGTAACCATACACATAA A TAGAGTTGATAGAGGGAGAA CACGTCTCTCGTCTGCG
GTC
>hMTGE1 d38f0543-01 RS0707 SORBS2__ENST00000462661.1__3337__30__0.4__65.9196__1 RS0175 RS0237 d38f0543-02
ATCGAGCGGAAGAGTTGGCC A TGTGGTTTGGAGATGATAGA A AATTATACCAACATGTTCACACC
ACTGAGG A TGAAAGGAATGGGTTGTGGT A GGGTTGATTAGTGGTAGAAA CACGTCTCTCGTCTGC
GGTC
>hMTGE1 d38f0543-01 RS0384 SORBS2__ENST00000462661.1__3157__30__0.4__64.2368__1 RS0175 RS0237 d38f0543-02
ATCGAGCGGAAGAGTTGGCC A TAGAGTTGATAGAGGGAGAA A TATAGTAGAAGATGCGGAAATAG
GACTGTC A TGAAAGGAATGGGTTGTGGT A GGGTTGATTAGTGGTAGAAA CACGTCTCTCGTCTGC
GGTC
>hMTGE1 d38f0543-01 RS0237 RS0384 SORBS2__ENST00000462661.1__3035__30__0.46667__70.6344__1 RS0175 d38f0543-02
ATCGAGCGGAAGAGTTGGCC A GGGTTGATTAGTGGTAGAAA A TAGAGTTGATAGAGGGAGAA A A
CATTCATGAAACCTTTGGCAACACAGGCC A TGAAAGGAATGGGTTGTGGT CACGTCTCTCGTCTGCG
GTC
>hMTGE1 d38f0543-01 RS0707 SORBS2__ENST00000462661.1__3535__30__0.3__61.9974__0.93412 RS0237 RS0384 d38f0543-02
ATCGAGCGGAAGAGTTGGCC A TGTGGTTTGGAGATGATAGA A GGCGGAAAAAAAATATCTGGAAG
TTTATTA A GGGTTGATTAGTGGTAGAAA A TAGAGTTGATAGAGGGAGAA CACGTCTCTCGTCTGC
GGTC
>hMTGE1 d38f0543-01 RS0707 RS0237 SORBS2__ENST00000462661.1__2467__30__0.43333__68.139__1 RS0175 d38f0543-02
ATCGAGCGGAAGAGTTGGCC A TGTGGTTTGGAGATGATAGA A GGGTTGATTAGTGGTAGAAA A T
TCTGGAGATTCGATTGCATCTGCTCCTAA A TGAAAGGAATGGGTTGTGGT CACGTCTCTCGTCTGCG
GTC
>hMTGE1 d38f0543-01 RS0175 RS0237 SORBS2__ENST00000462661.1__3065__30__0.43333__68.0017__1 RS0707 d38f0543-02
ATCGAGCGGAAGAGTTGGCC A TGAAAGGAATGGGTTGTGGT A GGGTTGATTAGTGGTAGAAA A T
TGGGTTATGTTTCAAATCCAGGCTCACTG A TGTGGTTTGGAGATGATAGA CACGTCTCTCGTCTGCG
GTC
>hMTGE1 d38f0543-01 RS0237 RS0175 SORBS2__ENST00000462661.1__2377__30__0.5__71.5866__1 RS0384 d38f0543-02
ATCGAGCGGAAGAGTTGGCC A GGGTTGATTAGTGGTAGAAA A TGAAAGGAATGGGTTGTGGT A T
GGCCACTTGCGTTTGTCCTTCTTAGCAAG A TAGAGTTGATAGAGGGAGAA CACGTCTCTCGTCTGCG
GTC
>hMTGE1 d38f0543-01 RS0707 RS0237 SORBS2__ENST00000462661.1__2347__30__0.7__78.8421__1 RS0384 d38f0543-02
ATCGAGCGGAAGAGTTGGCC A TGTGGTTTGGAGATGATAGA A GGGTTGATTAGTGGTAGAAA A G
TGCAGAGGACGGGGCAGACTGCGTCAGCG A TAGAGTTGATAGAGGGAGAA CACGTCTCTCGTCTGCG
GTC
>hMTGE1 d38f0543-01 RS0237 RS0707 SORBS2__ENST00000462661.1__3247__30__0.4__66.7515__1 RS0384 d38f0543-02
ATCGAGCGGAAGAGTTGGCC A GGGTTGATTAGTGGTAGAAA A TGTGGTTTGGAGATGATAGA A A
CAAACATTCACATTAGGATTGAACCTGGC A TAGAGTTGATAGAGGGAGAA CACGTCTCTCGTCTGCG
GTC
>hMTGE1 d38f0543-01 RS0175 RS0384 SORBS2__ENST00000462661.1__2167__30__0.5__71.1719__0.85758 RS0707 d38f0543-02
ATCGAGCGGAAGAGTTGGCC A TGAAAGGAATGGGTTGTGGT A TAGAGTTGATAGAGGGAGAA A G
CTTGGGGTGGGAAAGAAGAAGGGAACAAA A TGTGGTTTGGAGATGATAGA CACGTCTCTCGTCTGCG
GTC
>hMTGE1 d38f0543-01 RS0175 SORBS2__ENST00000462661.1__4163__30__0.33333__64.2463__0.9286 RS0237 RS0707 d38f0543-02
ATCGAGCGGAAGAGTTGGCC A TGAAAGGAATGGGTTGTGGT A TCTTTAGTGAGGCCACACATTCA
TTTTTAT A GGGTTGATTAGTGGTAGAAA A TGTGGTTTGGAGATGATAGA CACGTCTCTCGTCTGC
GGTC
>hMTGE1 d38f0543-01 RS0707 SORBS2__ENST00000462661.1__3775__30__0.46667__69.5555__0.92977 RS0384 RS0175 d38f0543-02
ATCGAGCGGAAGAGTTGGCC A TGTGGTTTGGAGATGATAGA A ACAAATCTCCCTTTTCCTCTCTG
CTCGCTA A TAGAGTTGATAGAGGGAGAA A TGAAAGGAATGGGTTGTGGT CACGTCTCTCGTCTGC
GGTC
>hMTGE1 d38f0543-01 RS0707 SORBS2__ENST00000462661.1__3745__30__0.56667__72.5811__0.81866 RS0384 RS0237 d38f0543-02
ATCGAGCGGAAGAGTTGGCC A TGTGGTTTGGAGATGATAGA A CTACCCCGACCCAGAAAACACAC
ACACACC A TAGAGTTGATAGAGGGAGAA A GGGTTGATTAGTGGTAGAAA CACGTCTCTCGTCTGC
GGTC
>hMTGE1 d38f0543-01 RS0237 RS0384 SORBS2__ENST00000462661.1__3565__30__0.4__66.4424__1 RS0175 d38f0543-02
ATCGAGCGGAAGAGTTGGCC A GGGTTGATTAGTGGTAGAAA A TAGAGTTGATAGAGGGAGAA A A
ATGTTCCCTTGGAGTATATCAGTTGAGCA A TGAAAGGAATGGGTTGTGGT CACGTCTCTCGTCTGCG
GTC
>hMTGE1 d38f0543-01 RS4363	NTNG1__ENST00000294649.8__4480__30__0.43333__67.4532__1 RS1470	RS0095 d38f0543-02
ATCGAGCGGAAGAGTTGGCC A GGATAGTAGGGTTAGAGGAA A TTTTAGCAGATGATCGGAAAGGA
TGACCAC A GTAGGAAGAGGGATGGATAA A AGAGTGAGTAGTAGTGGAGT CACGTCTCTCGTCTGC
GGTC
>hMTGE1 d38f0543-01 RS0095 RS1470	NTNG1__ENST00000294649.8__3960__30__0.4__66.9782__1 RS4363	d38f0543-02
ATCGAGCGGAAGAGTTGGCC A AGAGTGAGTAGTAGTGGAGT A GTAGGAAGAGGGATGGATAA A A
AGCAGCCTAGAAGATACAATCACGTTTGA A GGATAGTAGGGTTAGAGGAA CACGTCTCTCGTCTGCG
GTC
>hMTGE1 d38f0543-01 RS0247 NTNG1__ENST00000294649.8__2869__30__0.53333__71.5148__1 RS1470	RS0095 d38f0543-02
ATCGAGCGGAAGAGTTGGCC A AGGGTGTGTTTGTAAAGGGT A ACACAAGCCTGTGAGGGGATGAC
ACTACAG A GTAGGAAGAGGGATGGATAA A AGAGTGAGTAGTAGTGGAGT CACGTCTCTCGTCTGC
GGTC
>hMTGE1 d38f0543-01 RS0247 NTNG1__ENST00000294649.8__3139__30__0.33333__62.3305__1 RS0095 RS1470	d38f0543-02
ATCGAGCGGAAGAGTTGGCC A AGGGTGTGTTTGTAAAGGGT A TGGATGTGAACACTACTTCTATT
TACAAAG A AGAGTGAGTAGTAGTGGAGT A GTAGGAAGAGGGATGGATAA CACGTCTCTCGTCTGC
GGTC
>hMTGE1 d38f0543-01 RS4363	NTNG1__ENST00000294649.8__3229__30__0.3__63.3996__1 RS1470	RS0247 d38f0543-02
ATCGAGCGGAAGAGTTGGCC A GGATAGTAGGGTTAGAGGAA A TGAAGGTTTTCATTTGCAAGTTT
TTAACAC A GTAGGAAGAGGGATGGATAA A AGGGTGTGTTTGTAAAGGGT CACGTCTCTCGTCTGC
GGTC
>hMTGE1 d38f0543-01 RS0247 NTNG1__ENST00000294649.8__3199__30__0.4__66.6528__1 RS4363	RS0095 d38f0543-02
ATCGAGCGGAAGAGTTGGCC A AGGGTGTGTTTGTAAAGGGT A TGATGCTGTTTCAACAAGATCAC
AAAGAGG A GGATAGTAGGGTTAGAGGAA A AGAGTGAGTAGTAGTGGAGT CACGTCTCTCGTCTGC
GGTC
>hMTGE1 d38f0543-01 RS4363	NTNG1__ENST00000294649.8__2647__30__0.4__66.4541__1 RS0247 RS1470	d38f0543-02
ATCGAGCGGAAGAGTTGGCC A GGATAGTAGGGTTAGAGGAA A CATCATTATTTTACACATGAAGC
GGGAGCT A AGGGTGTGTTTGTAAAGGGT A GTAGGAAGAGGGATGGATAA CACGTCTCTCGTCTGC
GGTC
>hMTGE1 d38f0543-01 RS1470	NTNG1__ENST00000294649.8__3840__30__0.4__66.3311__1 RS0095 RS0247 d38f0543-02
ATCGAGCGGAAGAGTTGGCC A GTAGGAAGAGGGATGGATAA A CTGTTTGCTGGAAATCTGAGAAA
ATACCCA A AGAGTGAGTAGTAGTGGAGT A AGGGTGTGTTTGTAAAGGGT CACGTCTCTCGTCTGC
GGTC
>hMTGE1 d38f0543-01 RS1470	NTNG1__ENST00000294649.8__4601__30__0.4__65.9349__0.7603 RS4363	RS0095 d38f0543-02
ATCGAGCGGAAGAGTTGGCC A GTAGGAAGAGGGATGGATAA A AGCAGATCAGAATGACTGAGTTC
TAAGTCA A GGATAGTAGGGTTAGAGGAA A AGAGTGAGTAGTAGTGGAGT CACGTCTCTCGTCTGC
GGTC
>hMTGE1 d38f0543-01 RS4363	RS0247 NTNG1__ENST00000294649.8__1875__30__0.43333__67.7197__1 RS1470	d38f0543-02
ATCGAGCGGAAGAGTTGGCC A GGATAGTAGGGTTAGAGGAA A AGGGTGTGTTTGTAAAGGGT A A
GATCTGAGGAGGTGAACAACAAAGCAAAG A GTAGGAAGAGGGATGGATAA CACGTCTCTCGTCTGCG
GTC
>hMTGE1 d38f0543-01 RS0095 NTNG1__ENST00000294649.8__4140__30__0.4__66.588__1 RS1470	RS4363	d38f0543-02
ATCGAGCGGAAGAGTTGGCC A AGAGTGAGTAGTAGTGGAGT A AAATATCCAAACAGCTTCCTTTT
CTCTGGC A GTAGGAAGAGGGATGGATAA A GGATAGTAGGGTTAGAGGAA CACGTCTCTCGTCTGC
GGTC
>hMTGE1 d38f0543-01 RS4363	NTNG1__ENST00000294649.8__2557__30__0.43333__67.9983__1 RS0247 RS1470	d38f0543-02
ATCGAGCGGAAGAGTTGGCC A GGATAGTAGGGTTAGAGGAA A TCTACAGATGGTTGAAGAGCGGT
TTCTCTT A AGGGTGTGTTTGTAAAGGGT A GTAGGAAGAGGGATGGATAA CACGTCTCTCGTCTGC
GGTC
>hMTGE1 d38f0543-01 RS0095 RS1470	NTNG1__ENST00000294649.8__2989__30__0.33333__64.3115__1 RS4363	d38f0543-02
ATCGAGCGGAAGAGTTGGCC A AGAGTGAGTAGTAGTGGAGT A GTAGGAAGAGGGATGGATAA A A
GAAGCAGGAAGTTGCTTTATCCAAATTAT A GGATAGTAGGGTTAGAGGAA CACGTCTCTCGTCTGCG
GTC
>hMTGE1 d38f0543-01 RS4363	RS1470	NTNG1__ENST00000294649.8__4110__30__0.56667__75.0887__1 RS0095 d38f0543-02
ATCGAGCGGAAGAGTTGGCC A GGATAGTAGGGTTAGAGGAA A GTAGGAAGAGGGATGGATAA A T
TGCACCTTGAAAACCCCATTCCCGTGCCC A AGAGTGAGTAGTAGTGGAGT CACGTCTCTCGTCTGCG
GTC
>hMTGE1 d38f0543-01 RS0095 NTNG1__ENST00000294649.8__2246__30__0.4__66.0135__1 RS1470	RS4363	d38f0543-02
ATCGAGCGGAAGAGTTGGCC A AGAGTGAGTAGTAGTGGAGT A ACTTTTTCTTGGGTTCTGATGCA
TATACCC A GTAGGAAGAGGGATGGATAA A GGATAGTAGGGTTAGAGGAA CACGTCTCTCGTCTGC
GGTC
>hMTGE1 d38f0543-01 RS1470	RS0095 NTNG1__ENST00000294649.8__3109__30__0.4__68.3154__0.95854 RS0247 d38f0543-02
ATCGAGCGGAAGAGTTGGCC A GTAGGAAGAGGGATGGATAA A AGAGTGAGTAGTAGTGGAGT A T
GGCCAATTTTCATGGCATTTACCACATCT A AGGGTGTGTTTGTAAAGGGT CACGTCTCTCGTCTGCG
GTC
>hMTGE1 d38f0543-01 RS1470	NTNG1__ENST00000294649.8__3559__30__0.63333__76.1391__1 RS0247 RS0095 d38f0543-02
ATCGAGCGGAAGAGTTGGCC A GTAGGAAGAGGGATGGATAA A GGAATGTGGTGGAGGCGGCCGAA
TGGGATG A AGGGTGTGTTTGTAAAGGGT A AGAGTGAGTAGTAGTGGAGT CACGTCTCTCGTCTGC
GGTC
>hMTGE1 d38f0543-01 RS0095 NTNG1__ENST00000294649.8__1905__30__0.33333__63.6713__1 RS0247 RS1470	d38f0543-02
ATCGAGCGGAAGAGTTGGCC A AGAGTGAGTAGTAGTGGAGT A TATTACATCAGAAATGGACACTG
GGAAAAT A AGGGTGTGTTTGTAAAGGGT A GTAGGAAGAGGGATGGATAA CACGTCTCTCGTCTGC
GGTC
>hMTGE1 d38f0543-01 RS0247 NTNG1__ENST00000294649.8__4541__30__0.36667__63.5332__1 RS4363	RS1470	d38f0543-02
ATCGAGCGGAAGAGTTGGCC A AGGGTGTGTTTGTAAAGGGT A GTTAATAGATAGACAACAGCAGG
TACGAAT A GGATAGTAGGGTTAGAGGAA A GTAGGAAGAGGGATGGATAA CACGTCTCTCGTCTGC
GGTC
>hMTGE1 d38f0543-01 RS0247 NTNG1__ENST00000294649.8__4390__30__0.4__66.876__1 RS0095 RS4363	d38f0543-02
ATCGAGCGGAAGAGTTGGCC A AGGGTGTGTTTGTAAAGGGT A TATTAGGGCCCCAAAACCTTTAA
TCACTGT A AGAGTGAGTAGTAGTGGAGT A GGATAGTAGGGTTAGAGGAA CACGTCTCTCGTCTGC
GGTC
>hMTGE1 d38f0543-01 RS0247 NTNG1__ENST00000294649.8__1995__30__0.3__61.3932__1 RS4363	RS1470	d38f0543-02
ATCGAGCGGAAGAGTTGGCC A AGGGTGTGTTTGTAAAGGGT A GAGTTATGCACAAATAATCACTT
TATCTGT A GGATAGTAGGGTTAGAGGAA A GTAGGAAGAGGGATGGATAA CACGTCTCTCGTCTGC
GGTC
>hMTGE1 d38f0543-01 RS1470	NTNG1__ENST00000294649.8__4420__30__0.33333__63.2966__1 RS4363	RS0095 d38f0543-02
ATCGAGCGGAAGAGTTGGCC A GTAGGAAGAGGGATGGATAA A CGTTGGCATTTTGAGATCTATAC
TGAAATT A GGATAGTAGGGTTAGAGGAA A AGAGTGAGTAGTAGTGGAGT CACGTCTCTCGTCTGC
GGTC
>hMTGE1 d38f0543-01 RS1470	RS4363	NTNG1__ENST00000294649.8__2025__30__0.43333__67.1493__1 RS0247 d38f0543-02
ATCGAGCGGAAGAGTTGGCC A GTAGGAAGAGGGATGGATAA A GGATAGTAGGGTTAGAGGAA A C
AGAAAAGTCATAGCACTGCCATGTTCATG A AGGGTGTGTTTGTAAAGGGT CACGTCTCTCGTCTGCG
GTC
>hMTGE1 d38f0543-01 RS0095 RS0247 NTNG1__ENST00000294649.8__2899__30__0.63333__75.9881__0.94471 RS1470	d38f0543-02
ATCGAGCGGAAGAGTTGGCC A AGAGTGAGTAGTAGTGGAGT A AGGGTGTGTTTGTAAAGGGT A G
CGATCACCCTGCCTGGCACAGCACCTATG A GTAGGAAGAGGGATGGATAA CACGTCTCTCGTCTGCG
GTC
>hMTGE1 d38f0543-01 RS1470	NTNG1__ENST00000294649.8__3079__30__0.46667__70.3813__1 RS4363	RS0247 d38f0543-02
ATCGAGCGGAAGAGTTGGCC A GTAGGAAGAGGGATGGATAA A AGCGCTTAACAAATCAGTGTCCA
GGCCTAT A GGATAGTAGGGTTAGAGGAA A AGGGTGTGTTTGTAAAGGGT CACGTCTCTCGTCTGC
GGTC
>hMTGE1 d38f0543-01 RS1470	RS0247 NTNG1__ENST00000294649.8__3870__30__0.5__69.8975__1 RS0095 d38f0543-02
ATCGAGCGGAAGAGTTGGCC A GTAGGAAGAGGGATGGATAA A AGGGTGTGTTTGTAAAGGGT A T
GTTGGGTGACCTCTGGAAGCTCTTACATC A AGAGTGAGTAGTAGTGGAGT CACGTCTCTCGTCTGCG
GTC
>hMTGE1 d38f0543-01 RS4363	NTNG1__ENST00000294649.8__4511__30__0.3__62.8436__1 RS1470	RS0095 d38f0543-02
ATCGAGCGGAAGAGTTGGCC A GGATAGTAGGGTTAGAGGAA A GACCTTAATGGGAAATTTGTTTC
AAAAACA A GTAGGAAGAGGGATGGATAA A AGAGTGAGTAGTAGTGGAGT CACGTCTCTCGTCTGC
GGTC
>hMTGE1 d38f0543-01 RS1470	NTNG1__ENST00000294649.8__2707__30__0.36667__65.418__1 RS0095 RS0247 d38f0543-02
ATCGAGCGGAAGAGTTGGCC A GTAGGAAGAGGGATGGATAA A TTTTGCTCTGTAAAGTTACTGGG
CATTTTC A AGAGTGAGTAGTAGTGGAGT A AGGGTGTGTTTGTAAAGGGT CACGTCTCTCGTCTGC
GGTC
>hMTGE1 d38f0543-01 RS0095 NTNG1__ENST00000294649.8__2085__30__0.36667__63.8245__1 RS0247 RS4363	d38f0543-02
ATCGAGCGGAAGAGTTGGCC A AGAGTGAGTAGTAGTGGAGT A ATGATGATTATCTAAGGAATTGC
ACCTGAG A AGGGTGTGTTTGTAAAGGGT A GGATAGTAGGGTTAGAGGAA CACGTCTCTCGTCTGC
GGTC
>hMTGE1 d38f0543-01 RS0095 NTNG1__ENST00000294649.8__2055__30__0.46667__67.719__1 RS1470	RS0247 d38f0543-02
ATCGAGCGGAAGAGTTGGCC A AGAGTGAGTAGTAGTGGAGT A TCTAGGTAGCCCTCACTGGTTAA
GAGTAGT A GTAGGAAGAGGGATGGATAA A AGGGTGTGTTTGTAAAGGGT CACGTCTCTCGTCTGC
GGTC
>hMTGE1 d38f0543-01 RS4363	NTNG1__ENST00000294649.8__2306__30__0.33333__64.1035__1 RS0095 RS0247 d38f0543-02
ATCGAGCGGAAGAGTTGGCC A GGATAGTAGGGTTAGAGGAA A GGCCTTCACAAAACATAGAATTT
AATGCAT A AGAGTGAGTAGTAGTGGAGT A AGGGTGTGTTTGTAAAGGGT CACGTCTCTCGTCTGC
GGTC
>hMTGE1 d38f0543-01 RS1470	RS0095 NTNG1__ENST00000294649.8__3720__30__0.3__60.4187__1 RS0247 d38f0543-02
ATCGAGCGGAAGAGTTGGCC A GTAGGAAGAGGGATGGATAA A AGAGTGAGTAGTAGTGGAGT A T
CCTAGGTTCTCGATAATAAAGGTTAATAT A AGGGTGTGTTTGTAAAGGGT CACGTCTCTCGTCTGCG
GTC
>hMTGE1 d38f0543-01 RS4363	NTNG1__ENST00000294649.8__3319__30__0.5__71.9557__1 RS0247 RS1470	d38f0543-02
ATCGAGCGGAAGAGTTGGCC A GGATAGTAGGGTTAGAGGAA A AAGGCCTGAAAGGAGCACATTGT
GGGGTAT A AGGGTGTGTTTGTAAAGGGT A GTAGGAAGAGGGATGGATAA CACGTCTCTCGTCTGC
GGTC
>hMTGE1 d38f0543-01 RS0247 NTNG1__ENST00000294649.8__4450__30__0.4__64.6401__1 RS1470	RS4363	d38f0543-02
ATCGAGCGGAAGAGTTGGCC A AGGGTGTGTTTGTAAAGGGT A CCTATCCATGCATTTGAACCTTA
ATACAGG A GTAGGAAGAGGGATGGATAA A GGATAGTAGGGTTAGAGGAA CACGTCTCTCGTCTGC
GGTC
>hMTGE1 d38f0543-01 RS0247 NTNG1__ENST00000294649.8__2839__30__0.4__67.45__1 RS1470	RS0095 d38f0543-02
ATCGAGCGGAAGAGTTGGCC A AGGGTGTGTTTGTAAAGGGT A TGAAAATTCTCTCCGCTTACCAT
GCGTAAT A GTAGGAAGAGGGATGGATAA A AGAGTGAGTAGTAGTGGAGT CACGTCTCTCGTCTGC
GGTC
>hMTGE1 d38f0543-01 RS0095 NTNG1__ENST00000294649.8__1845__30__0.36667__65.161__0.87153 RS1470	RS4363	d38f0543-02
ATCGAGCGGAAGAGTTGGCC A AGAGTGAGTAGTAGTGGAGT A CTAGCCTAGACTTGGTTTGGTGT
TTTTTTT A GTAGGAAGAGGGATGGATAA A GGATAGTAGGGTTAGAGGAA CACGTCTCTCGTCTGC
GGTC
>hMTGE1 d38f0543-01 RS0095 RS4363	NTNG1__ENST00000294649.8__2426__30__0.33333__62.5994__1 RS0247 d38f0543-02
ATCGAGCGGAAGAGTTGGCC A AGAGTGAGTAGTAGTGGAGT A GGATAGTAGGGTTAGAGGAA A A
AAGCTAAGTAGTCAAGAAGACATAGATCA A AGGGTGTGTTTGTAAAGGGT CACGTCTCTCGTCTGCG
GTC
>hMTGE1 d38f0543-01 RS0095 RS0247 NTNG1__ENST00000294649.8__3686__30__0.4__68.688__1 RS4363	d38f0543-02
ATCGAGCGGAAGAGTTGGCC A AGAGTGAGTAGTAGTGGAGT A AGGGTGTGTTTGTAAAGGGT A T
TTTCAAAGGCACAACGAAGCATCCTTTCA A GGATAGTAGGGTTAGAGGAA CACGTCTCTCGTCTGCG
GTC
>hMTGE1 d38f0543-01 RS1470	NTNG1__ENST00000294649.8__3589__30__0.46667__68.5728__0.92928 RS0095 RS4363	d38f0543-02
ATCGAGCGGAAGAGTTGGCC A GTAGGAAGAGGGATGGATAA A AGGTCAACATCTGCTGATGCTCA
GATATGG A AGAGTGAGTAGTAGTGGAGT A GGATAGTAGGGTTAGAGGAA CACGTCTCTCGTCTGC
GGTC
>hMTGE1 d38f0543-01 RS1470	RS4363	NTNG1__ENST00000294649.8__3499__30__0.4__66.7731__0.85826 RS0095 d38f0543-02
ATCGAGCGGAAGAGTTGGCC A GTAGGAAGAGGGATGGATAA A GGATAGTAGGGTTAGAGGAA A G
CAACATACAACTGACACTCCAAACAGAAA A AGAGTGAGTAGTAGTGGAGT CACGTCTCTCGTCTGCG
GTC
>hMTGE1 d38f0543-01 RS0247 NTNG1__ENST00000294649.8__2471__30__0.3__61.6045__1 RS4363	RS0095 d38f0543-02
ATCGAGCGGAAGAGTTGGCC A AGGGTGTGTTTGTAAAGGGT A CCCAAATTCTGCACATATTTTTT
ATACTCT A GGATAGTAGGGTTAGAGGAA A AGAGTGAGTAGTAGTGGAGT CACGTCTCTCGTCTGC
GGTC
>hMTGE1 d38f0543-01 RS1470	NTNG1__ENST00000294649.8__2587__30__0.4__66.2985__1 RS0095 RS0247 d38f0543-02
ATCGAGCGGAAGAGTTGGCC A GTAGGAAGAGGGATGGATAA A AAGTTCTTTGTAGTGATACTGGG
GAAGTGT A AGAGTGAGTAGTAGTGGAGT A AGGGTGTGTTTGTAAAGGGT CACGTCTCTCGTCTGC
GGTC
>hMTGE1 d38f0543-01 RS0247 RS1470	NTNG1__ENST00000294649.8__4571__30__0.33333__62.3048__1 RS4363	d38f0543-02
ATCGAGCGGAAGAGTTGGCC A AGGGTGTGTTTGTAAAGGGT A GTAGGAAGAGGGATGGATAA A A
GTATCCTTAGGATTATGGGAAACCTATTT A GGATAGTAGGGTTAGAGGAA CACGTCTCTCGTCTGCG
GTC
>hMTGE1 d38f0543-01 RS0247 NTNG1__ENST00000294649.8__1815__30__0.3__60.6087__0.96314 RS0095 RS4363	d38f0543-02
ATCGAGCGGAAGAGTTGGCC A AGGGTGTGTTTGTAAAGGGT A GTTTTTGTTTTTACTTACTACCA
ATACTGG A AGAGTGAGTAGTAGTGGAGT A GGATAGTAGGGTTAGAGGAA CACGTCTCTCGTCTGC
GGTC
>hMTGE1 d38f0543-01 RS1470	NTNG1__ENST00000294649.8__2366__30__0.36667__63.0577__1 RS0247 RS4363	d38f0543-02
ATCGAGCGGAAGAGTTGGCC A GTAGGAAGAGGGATGGATAA A AGATTCTCTTTTTCCTTTATCTC
TCCAGAG A AGGGTGTGTTTGTAAAGGGT A GGATAGTAGGGTTAGAGGAA CACGTCTCTCGTCTGC
GGTC
>hMTGE1 d38f0543-01 RS0247 RS4363	NTNG1__ENST00000294649.8__4249__30__0.3__60.8153__1 RS0095 d38f0543-02
ATCGAGCGGAAGAGTTGGCC A AGGGTGTGTTTGTAAAGGGT A GGATAGTAGGGTTAGAGGAA A T
GTTACATCTGCTATAATGGTATCTTTCTA A AGAGTGAGTAGTAGTGGAGT CACGTCTCTCGTCTGCG
GTC
>hMTGE1 d38f0543-01 RS4363	RS1470	NTNG1__ENST00000294649.8__3379__30__0.5__69.9516__0.92917 RS0247 d38f0543-02
ATCGAGCGGAAGAGTTGGCC A GGATAGTAGGGTTAGAGGAA A GTAGGAAGAGGGATGGATAA A G
TCAGCTTGCTTCTACTTGCTTCCCTGTTG A AGGGTGTGTTTGTAAAGGGT CACGTCTCTCGTCTGCG
GTC
>hMTGE1 d38f0543-01 RS4363	RS1470	NTNG1__ENST00000294649.8__3810__30__0.5__72.4351__1 RS0247 d38f0543-02
ATCGAGCGGAAGAGTTGGCC A GGATAGTAGGGTTAGAGGAA A GTAGGAAGAGGGATGGATAA A T
TGCATTCTAAGCGGAACAGCCAGAGGCAT A AGGGTGTGTTTGTAAAGGGT CACGTCTCTCGTCTGCG
GTC
>hMTGE1 d38f0543-01 RS4363	RS0247 NTNG1__ENST00000294649.8__2527__30__0.3__61.3996__1 RS0095 d38f0543-02
ATCGAGCGGAAGAGTTGGCC A GGATAGTAGGGTTAGAGGAA A AGGGTGTGTTTGTAAAGGGT A C
AATTGCTTGGATTCATACTAACAGATTTA A AGAGTGAGTAGTAGTGGAGT CACGTCTCTCGTCTGCG
GTC
>hMTGE1 d38f0543-01 RS0095 RS0247 NTNG1__ENST00000294649.8__3019__30__0.36667__65.3368__1 RS1470	d38f0543-02
ATCGAGCGGAAGAGTTGGCC A AGAGTGAGTAGTAGTGGAGT A AGGGTGTGTTTGTAAAGGGT A T
AAATTGGGACACCTGACTGTGCATTTATA A GTAGGAAGAGGGATGGATAA CACGTCTCTCGTCTGCG
GTC
>hMTGE1 d38f0543-01 RS4363	NTNG1__ENST00000294649.8__3049__30__0.36667__65.618__1 RS1470	RS0095 d38f0543-02
ATCGAGCGGAAGAGTTGGCC A GGATAGTAGGGTTAGAGGAA A TCACAAGCTCAAGTAAACTGGGT
TGATTTA A GTAGGAAGAGGGATGGATAA A AGAGTGAGTAGTAGTGGAGT CACGTCTCTCGTCTGC
GGTC
>hMTGE1 d38f0543-01 RS4363	RS0247 NTNG1__ENST00000294649.8__2929__30__0.33333__64.7896__1 RS0095 d38f0543-02
ATCGAGCGGAAGAGTTGGCC A GGATAGTAGGGTTAGAGGAA A AGGGTGTGTTTGTAAAGGGT A A
ATCGCAATCATTCAATGGCTATTTACACT A AGAGTGAGTAGTAGTGGAGT CACGTCTCTCGTCTGCG
GTC
>hMTGE1 d38f0543-01 RS4363	NTNG1__ENST00000294649.8__2959__30__0.43333__66.4651__1 RS0247 RS0095 d38f0543-02
ATCGAGCGGAAGAGTTGGCC A GGATAGTAGGGTTAGAGGAA A CAGAGTATTGCTTTTTAGATGGA
TGCTGGG A AGGGTGTGTTTGTAAAGGGT A AGAGTGAGTAGTAGTGGAGT CACGTCTCTCGTCTGC
GGTC
>hMTGE1 d38f0543-01 RS4363	NTNG1__ENST00000294649.8__3656__30__0.33333__64.8251__0.78715 RS0095 RS0247 d38f0543-02
ATCGAGCGGAAGAGTTGGCC A GGATAGTAGGGTTAGAGGAA A GGTCACCACTGATTTCAAAACAA
AACAAAA A AGAGTGAGTAGTAGTGGAGT A AGGGTGTGTTTGTAAAGGGT CACGTCTCTCGTCTGC
GGTC
>hMTGE1 d38f0543-01 RS0247 NTNG1__ENST00000294649.8__2617__30__0.5__70.6959__1 RS1470	RS0095 d38f0543-02
ATCGAGCGGAAGAGTTGGCC A AGGGTGTGTTTGTAAAGGGT A ACACCTGGTTCTCCCATGATAGC
TGGAAGA A GTAGGAAGAGGGATGGATAA A AGAGTGAGTAGTAGTGGAGT CACGTCTCTCGTCTGC
GGTC
>hMTGE1 d38f0543-01 RS1470	NTNG1__ENST00000294649.8__2396__30__0.33333__62.2343__1 RS4363	RS0095 d38f0543-02
ATCGAGCGGAAGAGTTGGCC A GTAGGAAGAGGGATGGATAA A TCGTATTTTAGGAAGGAGAAATG
AATGTAC A GGATAGTAGGGTTAGAGGAA A AGAGTGAGTAGTAGTGGAGT CACGTCTCTCGTCTGC
GGTC
>hMTGE1 d38f0543-01 RS0095 NTNG1__ENST00000294649.8__1935__30__0.3__63.3201__1 RS0247 RS4363	d38f0543-02
ATCGAGCGGAAGAGTTGGCC A AGAGTGAGTAGTAGTGGAGT A ACAAAAATGCAATTCACAAAGAA
AATACCC A AGGGTGTGTTTGTAAAGGGT A GGATAGTAGGGTTAGAGGAA CACGTCTCTCGTCTGC
GGTC
>hMTGE1 d38f0543-01 RS0095 RS1470	NTNG1__ENST00000294649.8__3469__30__0.5__70.1524__1 RS4363	d38f0543-02
ATCGAGCGGAAGAGTTGGCC A AGAGTGAGTAGTAGTGGAGT A GTAGGAAGAGGGATGGATAA A G
ACACCCCAACGCCAAAGAACTACTTTTCC A GGATAGTAGGGTTAGAGGAA CACGTCTCTCGTCTGCG
GTC
>hMTGE1 d38f0543-01 RS4363	NTNG1__ENST00000294649.8__2216__30__0.36667__67.4018__1 RS1470	RS0247 d38f0543-02
ATCGAGCGGAAGAGTTGGCC A GGATAGTAGGGTTAGAGGAA A AAGGCATTCATTGGCTTTCATTT
TCTGCTT A GTAGGAAGAGGGATGGATAA A AGGGTGTGTTTGTAAAGGGT CACGTCTCTCGTCTGC
GGTC
>hMTGE1 d38f0543-01 RS0095 RS4363	NTNG1__ENST00000294649.8__2186__30__0.3__61.5541__1 RS0247 d38f0543-02
ATCGAGCGGAAGAGTTGGCC A AGAGTGAGTAGTAGTGGAGT A GGATAGTAGGGTTAGAGGAA A T
TTAAAATTATGTCAGACATCCAAATCCAG A AGGGTGTGTTTGTAAAGGGT CACGTCTCTCGTCTGCG
GTC
>hMTGE1 d38f0543-01 RS1520	FBN2__ENST00000262464.8__9359__30__0.43333__70.3678__1 RS0763 RS1470	d38f0543-02
ATCGAGCGGAAGAGTTGGCC A TTAGGAAGGATGTTGTAGGA A AACCACGGTTGCCTTTGTGCTCA
AATCTTT A GGGTAGTGGGAATGATTTAT A GTAGGAAGAGGGATGGATAA CACGTCTCTCGTCTGC
GGTC
>hMTGE1 d38f0543-01 RS0763 RS1470	FBN2__ENST00000262464.8__3964__30__0.53333__71.2995__1 RS0548 d38f0543-02
ATCGAGCGGAAGAGTTGGCC A GGGTAGTGGGAATGATTTAT A GTAGGAAGAGGGATGGATAA A C
AGTCACACTGAAAGCTGCCCTCAGTGTTC A GAGGGTTTGTAAGGTGAATA CACGTCTCTCGTCTGCG
GTC
>hMTGE1 d38f0543-01 RS0548 FBN2__ENST00000262464.8__1338__30__0.5__72.5746__1 RS0763 RS1470	d38f0543-02
ATCGAGCGGAAGAGTTGGCC A GAGGGTTTGTAAGGTGAATA A TCTGTTTGTGACCAGCAGGGCAT
CTGCATT A GGGTAGTGGGAATGATTTAT A GTAGGAAGAGGGATGGATAA CACGTCTCTCGTCTGC
GGTC
>hMTGE1 d38f0543-01 RS1520	RS1470	FBN2__ENST00000262464.8__1029__30__0.46667__69.1485__1 RS0548 d38f0543-02
ATCGAGCGGAAGAGTTGGCC A TTAGGAAGGATGTTGTAGGA A GTAGGAAGAGGGATGGATAA A A
CTGTGGACCAGTGAACCCATAAACACAAG A GAGGGTTTGTAAGGTGAATA CACGTCTCTCGTCTGCG
GTC
>hMTGE1 d38f0543-01 RS0548 FBN2__ENST00000262464.8__819__30__0.43333__67.8932__1 RS1520	RS0763 d38f0543-02
ATCGAGCGGAAGAGTTGGCC A GAGGGTTTGTAAGGTGAATA A TTTGCCCACTGGAACAAGTACAC
ATGTTAG A TTAGGAAGGATGTTGTAGGA A GGGTAGTGGGAATGATTTAT CACGTCTCTCGTCTGC
GGTC
>hMTGE1 d38f0543-01 RS0548 FBN2__ENST00000262464.8__10333__30__0.3__61.907__1 RS0763 RS1520	d38f0543-02
ATCGAGCGGAAGAGTTGGCC A GAGGGTTTGTAAGGTGAATA A GCAAACTAAACATCAATTCATTG
TACAAAC A GGGTAGTGGGAATGATTTAT A TTAGGAAGGATGTTGTAGGA CACGTCTCTCGTCTGC
GGTC
>hMTGE1 d38f0543-01 RS0548 RS0763 FBN2__ENST00000262464.8__7984__30__0.53333__72.5475__1 RS1470	d38f0543-02
ATCGAGCGGAAGAGTTGGCC A GAGGGTTTGTAAGGTGAATA A GGGTAGTGGGAATGATTTAT A T
CTTGCAGGACATACCCCCTCGGACATGAA A GTAGGAAGAGGGATGGATAA CACGTCTCTCGTCTGCG
GTC
>hMTGE1 d38f0543-01 RS1470	RS0548 FBN2__ENST00000262464.8__3082__30__0.43333__67.0342__1 RS0763 d38f0543-02
ATCGAGCGGAAGAGTTGGCC A GTAGGAAGAGGGATGGATAA A GAGGGTTTGTAAGGTGAATA A A
TACAGATCAATCCTGTGGAGCTGAGTTTG A GGGTAGTGGGAATGATTTAT CACGTCTCTCGTCTGCG
GTC
>hMTGE1 d38f0543-01 RS1470	FBN2__ENST00000262464.8__10627__30__0.3__63.8182__1 RS0763 RS0548 d38f0543-02
ATCGAGCGGAAGAGTTGGCC A GTAGGAAGAGGGATGGATAA A AACCAAAAACCATAAGTTTTTCC
TCACAAA A GGGTAGTGGGAATGATTTAT A GAGGGTTTGTAAGGTGAATA CACGTCTCTCGTCTGC
GGTC
>hMTGE1 d38f0543-01 RS1520	FBN2__ENST00000262464.8__6169__30__0.5__71.9509__1 RS1470	RS0763 d38f0543-02
ATCGAGCGGAAGAGTTGGCC A TTAGGAAGGATGTTGTAGGA A TGGCAGATGCACTGGTAACTTCC
TTGCAGA A GTAGGAAGAGGGATGGATAA A GGGTAGTGGGAATGATTTAT CACGTCTCTCGTCTGC
GGTC
>hMTGE1 d38f0543-01 RS0548 RS0763 FBN2__ENST00000262464.8__68__30__0.3__63.4796__0.86969 RS1520	d38f0543-02
ATCGAGCGGAAGAGTTGGCC A GAGGGTTTGTAAGGTGAATA A GGGTAGTGGGAATGATTTAT A G
CGTAAAATTTCAAAAAATGTGAACCTCAA A TTAGGAAGGATGTTGTAGGA CACGTCTCTCGTCTGCG
GTC
>hMTGE1 d38f0543-01 RS0548 RS1470	FBN2__ENST00000262464.8__2193__30__0.43333__68.9548__1 RS1520	d38f0543-02
ATCGAGCGGAAGAGTTGGCC A GAGGGTTTGTAAGGTGAATA A GTAGGAAGAGGGATGGATAA A C
TGTGTTCACGCATCGACCGTTTTTACAAA A TTAGGAAGGATGTTGTAGGA CACGTCTCTCGTCTGCG
GTC
>hMTGE1 d38f0543-01 RS1470	FBN2__ENST00000262464.8__2763__30__0.4__65.9554__1 RS0548 RS0763 d38f0543-02
ATCGAGCGGAAGAGTTGGCC A GTAGGAAGAGGGATGGATAA A CACAAATCCCATTGGCACATATA
TCAGGAT A GAGGGTTTGTAAGGTGAATA A GGGTAGTGGGAATGATTTAT CACGTCTCTCGTCTGC
GGTC
>hMTGE1 d38f0543-01 RS1520	FBN2__ENST00000262464.8__9491__30__0.3__62.5759__0.78965 RS0548 RS0763 d38f0543-02
ATCGAGCGGAAGAGTTGGCC A TTAGGAAGGATGTTGTAGGA A GTTACAGACTGCTAACAGGAAAA
AAAAAAA A GAGGGTTTGTAAGGTGAATA A GGGTAGTGGGAATGATTTAT CACGTCTCTCGTCTGC
GGTC
>hMTGE1 d38f0543-01 RS0763 FBN2__ENST00000262464.8__5317__30__0.53333__70.1547__1 RS1470	RS0548 d38f0543-02
ATCGAGCGGAAGAGTTGGCC A GGGTAGTGGGAATGATTTAT A CCTCCGGGACACAGGGTGTAATA
TTCAGTG A GTAGGAAGAGGGATGGATAA A GAGGGTTTGTAAGGTGAATA CACGTCTCTCGTCTGC
GGTC
>hMTGE1 d38f0543-01 RS1520	RS0763 FBN2__ENST00000262464.8__6592__30__0.33333__63.1305__0.82022 RS0548 d38f0543-02
ATCGAGCGGAAGAGTTGGCC A TTAGGAAGGATGTTGTAGGA A GGGTAGTGGGAATGATTTAT A T
CACATTCATTTATATCAATGCAGTTCTCG A GAGGGTTTGTAAGGTGAATA CACGTCTCTCGTCTGCG
GTC
>hMTGE1 d38f0543-01 RS0763 FBN2__ENST00000262464.8__3710__30__0.43333__69.213__1 RS1470	RS1520	d38f0543-02
ATCGAGCGGAAGAGTTGGCC A GGGTAGTGGGAATGATTTAT A GCAACGGCATTTGAAGCTTCCGA
TTGTATT A GTAGGAAGAGGGATGGATAA A TTAGGAAGGATGTTGTAGGA CACGTCTCTCGTCTGC
GGTC
>hMTGE1 d38f0543-01 RS1520	FBN2__ENST00000262464.8__939__30__0.33333__62.0588__1 RS0763 RS0548 d38f0543-02
ATCGAGCGGAAGAGTTGGCC A TTAGGAAGGATGTTGTAGGA A GTCCACAATAAGTTCCAATATAT
CCTTTCT A GGGTAGTGGGAATGATTTAT A GAGGGTTTGTAAGGTGAATA CACGTCTCTCGTCTGC
GGTC
>hMTGE1 d38f0543-01 RS0548 FBN2__ENST00000262464.8__7588__30__0.56667__72.2545__1 RS1470	RS1520	d38f0543-02
ATCGAGCGGAAGAGTTGGCC A GAGGGTTTGTAAGGTGAATA A GTCTGCAGTACCTCTGCAAAGCA
GAGACCC A GTAGGAAGAGGGATGGATAA A TTAGGAAGGATGTTGTAGGA CACGTCTCTCGTCTGC
GGTC
>hMTGE1 d38f0543-01 RS0548 RS0763 FBN2__ENST00000262464.8__3934__30__0.6__74.6014__1 RS1470	d38f0543-02
ATCGAGCGGAAGAGTTGGCC A GAGGGTTTGTAAGGTGAATA A GGGTAGTGGGAATGATTTAT A A
CACAGGTGCCACCCCTACAAAGGAGAGGG A GTAGGAAGAGGGATGGATAA CACGTCTCTCGTCTGCG
GTC
>hMTGE1 d38f0543-01 RS1470	FBN2__ENST00000262464.8__8495__30__0.6__75.2165__1 RS1520	RS0548 d38f0543-02
ATCGAGCGGAAGAGTTGGCC A GTAGGAAGAGGGATGGATAA A GTCGTGGCAGGCACTGGAGAACT
GGTCGAA A TTAGGAAGGATGTTGTAGGA A GAGGGTTTGTAAGGTGAATA CACGTCTCTCGTCTGC
GGTC
>hMTGE1 d38f0543-01 RS1470	FBN2__ENST00000262464.8__7954__30__0.5__69.0007__1 RS0548 RS0763 d38f0543-02
ATCGAGCGGAAGAGTTGGCC A GTAGGAAGAGGGATGGATAA A CACTGATAACTCCCCTCAGTGTT
CTTGCAG A GAGGGTTTGTAAGGTGAATA A GGGTAGTGGGAATGATTTAT CACGTCTCTCGTCTGC
GGTC
>hMTGE1 d38f0543-01 RS1520	FBN2__ENST00000262464.8__7015__30__0.43333__69.1218__1 RS0763 RS0548 d38f0543-02
ATCGAGCGGAAGAGTTGGCC A TTAGGAAGGATGTTGTAGGA A TAGCCCATTGGACATTCACAGCG
AAAAGAT A GGGTAGTGGGAATGATTTAT A GAGGGTTTGTAAGGTGAATA CACGTCTCTCGTCTGC
GGTC
>hMTGE1 d38f0543-01 RS1520	FBN2__ENST00000262464.8__5719__30__0.46667__70.1264__1 RS1470	RS0763 d38f0543-02
ATCGAGCGGAAGAGTTGGCC A TTAGGAAGGATGTTGTAGGA A TTGCCCACATTATATGTGCAGCA
GCACATC A GTAGGAAGAGGGATGGATAA A GGGTAGTGGGAATGATTTAT CACGTCTCTCGTCTGC
GGTC
>hMTGE1 d38f0543-01 RS0763 RS0548 FBN2__ENST00000262464.8__1823__30__0.56667__74.5067__1 RS1470	d38f0543-02
ATCGAGCGGAAGAGTTGGCC A GGGTAGTGGGAATGATTTAT A GAGGGTTTGTAAGGTGAATA A A
ACGCCAGGAGAAAAGCCATTGCCTCCAGG A GTAGGAAGAGGGATGGATAA CACGTCTCTCGTCTGCG
GTC
>hMTGE1 d38f0543-01 RS1470	FBN2__ENST00000262464.8__1863__30__0.7__79.0027__1 RS1520	RS0548 d38f0543-02
ATCGAGCGGAAGAGTTGGCC A GTAGGAAGAGGGATGGATAA A TGATAGGTCCCTGTCCCCCGGCC
CCCACAC A TTAGGAAGGATGTTGTAGGA A GAGGGTTTGTAAGGTGAATA CACGTCTCTCGTCTGC
GGTC
>hMTGE1 d38f0543-01 RS0548 FBN2__ENST00000262464.8__8645__30__0.5__69.3949__0.95906 RS1470	RS1520	d38f0543-02
ATCGAGCGGAAGAGTTGGCC A GAGGGTTTGTAAGGTGAATA A CAGGTACTGCCCCTTGTTAAATC
CCATTCC A GTAGGAAGAGGGATGGATAA A TTAGGAAGGATGTTGTAGGA CACGTCTCTCGTCTGC
GGTC
>hMTGE1 d38f0543-01 RS0763 FBN2__ENST00000262464.8__2703__30__0.43333__65.7295__1 RS1470	RS0548 d38f0543-02
ATCGAGCGGAAGAGTTGGCC A GGGTAGTGGGAATGATTTAT A CCACAGTGATACCTACTCCACTA
CTACAAA A GTAGGAAGAGGGATGGATAA A GAGGGTTTGTAAGGTGAATA CACGTCTCTCGTCTGC
GGTC
>hMTGE1 d38f0543-01 RS1520	RS0548 FBN2__ENST00000262464.8__269__30__0.7__79.0659__1 RS0763 d38f0543-02
ATCGAGCGGAAGAGTTGGCC A TTAGGAAGGATGTTGTAGGA A GAGGGTTTGTAAGGTGAATA A T
AGCTGGAGACCTCGACAGAGCGCCGGCCC A GGGTAGTGGGAATGATTTAT CACGTCTCTCGTCTGCG
GTC
>hMTGE1 d38f0543-01 RS0763 RS1520	FBN2__ENST00000262464.8__1278__30__0.6__73.3742__0.9457 RS0548 d38f0543-02
ATCGAGCGGAAGAGTTGGCC A GGGTAGTGGGAATGATTTAT A TTAGGAAGGATGTTGTAGGA A C
TCCTTGGCATATCCCTGGGATAGCCTGGC A GAGGGTTTGTAAGGTGAATA CACGTCTCTCGTCTGCG
GTC
>hMTGE1 d38f0543-01 RS1470	RS0548 FBN2__ENST00000262464.8__2013__30__0.36667__64.0641__1 RS0763 d38f0543-02
ATCGAGCGGAAGAGTTGGCC A GTAGGAAGAGGGATGGATAA A GAGGGTTTGTAAGGTGAATA A C
TATACAATCTCCATTTGCATCCTGCTTAT A GGGTAGTGGGAATGATTTAT CACGTCTCTCGTCTGCG
GTC
>hMTGE1 d38f0543-01 RS1520	FBN2__ENST00000262464.8__7684__30__0.7__79.6664__1 RS1470	RS0548 d38f0543-02
ATCGAGCGGAAGAGTTGGCC A TTAGGAAGGATGTTGTAGGA A CAAAGCTCGCACTGGTGGCCCCA
GCCTCGC A GTAGGAAGAGGGATGGATAA A GAGGGTTTGTAAGGTGAATA CACGTCTCTCGTCTGC
GGTC
>hMTGE1 d38f0543-01 RS0548 FBN2__ENST00000262464.8__1703__30__0.56667__73.4703__1 RS1470	RS1520	d38f0543-02
ATCGAGCGGAAGAGTTGGCC A GAGGGTTTGTAAGGTGAATA A ACCAGCACTCCCTGGAATTCCTC
CCATTGG A GTAGGAAGAGGGATGGATAA A TTAGGAAGGATGTTGTAGGA CACGTCTCTCGTCTGC
GGTC
>hMTGE1 d38f0543-01 RS0763 RS0548 FBN2__ENST00000262464.8__6652__30__0.53333__69.6068__1 RS1520	d38f0543-02
ATCGAGCGGAAGAGTTGGCC A GGGTAGTGGGAATGATTTAT A GAGGGTTTGTAAGGTGAATA A C
ACTGGAAGCCCCCTGGAGTATTAGTACAG A TTAGGAAGGATGTTGTAGGA CACGTCTCTCGTCTGCG
GTC
>hMTGE1 d38f0543-01 RS0763 RS0548 FBN2__ENST00000262464.8__7378__30__0.46667__68.2837__0.97884 RS1520	d38f0543-02
ATCGAGCGGAAGAGTTGGCC A GGGTAGTGGGAATGATTTAT A GAGGGTTTGTAAGGTGAATA A C
AGATGCACATGAAGGTGCCGATTAGATTC A TTAGGAAGGATGTTGTAGGA CACGTCTCTCGTCTGCG
GTC
>hMTGE1 d38f0543-01 RS1520	RS0763 FBN2__ENST00000262464.8__5989__30__0.36667__64.6699__1 RS1470	d38f0543-02
ATCGAGCGGAAGAGTTGGCC A TTAGGAAGGATGTTGTAGGA A GGGTAGTGGGAATGATTTAT A A
GATTATCACCATTGCTGCACTCATCTATA A GTAGGAAGAGGGATGGATAA CACGTCTCTCGTCTGCG
GTC
>hMTGE1 d38f0543-01 RS1470	FBN2__ENST00000262464.8__4597__30__0.5__70.1482__1 RS0548 RS0763 d38f0543-02
ATCGAGCGGAAGAGTTGGCC A GTAGGAAGAGGGATGGATAA A CTGCAGCTACACTTGAAGCTTCC
TGGGATA A GAGGGTTTGTAAGGTGAATA A GGGTAGTGGGAATGATTTAT CACGTCTCTCGTCTGC
GGTC
>hMTGE1 d38f0543-01 RS0548 RS1470	FBN2__ENST00000262464.8__1458__30__0.4__65.8909__1 RS1520	d38f0543-02
ATCGAGCGGAAGAGTTGGCC A GAGGGTTTGTAAGGTGAATA A GTAGGAAGAGGGATGGATAA A C
ATATCCACGTGGACAAACACAAAAATAGC A TTAGGAAGGATGTTGTAGGA CACGTCTCTCGTCTGCG
GTC
>hMTGE1 d38f0543-01 RS1520	RS1470	FBN2__ENST00000262464.8__6229__30__0.53333__72.1532__1 RS0548 d38f0543-02
ATCGAGCGGAAGAGTTGGCC A TTAGGAAGGATGTTGTAGGA A GTAGGAAGAGGGATGGATAA A C
GCTCGCACTCATCAACATCCATGCACATG A GAGGGTTTGTAAGGTGAATA CACGTCTCTCGTCTGCG
GTC
>hMTGE1 d38f0543-01 RS0548 FBN2__ENST00000262464.8__4657__30__0.36667__63.9393__0.86787 RS1520	RS0763 d38f0543-02
ATCGAGCGGAAGAGTTGGCC A GAGGGTTTGTAAGGTGAATA A GTTCCATTAGAACATTCGTCCAG
ATCAATA A TTAGGAAGGATGTTGTAGGA A GGGTAGTGGGAATGATTTAT CACGTCTCTCGTCTGC
GGTC
>hMTGE1 d38f0543-01 RS0763 RS1520	FBN2__ENST00000262464.8__10210__30__0.36667__66.5321__1 RS1470	d38f0543-02
ATCGAGCGGAAGAGTTGGCC A GGGTAGTGGGAATGATTTAT A TTAGGAAGGATGTTGTAGGA A A
ACAACAACAACATATATTCCTTGGCTGCA A GTAGGAAGAGGGATGGATAA CACGTCTCTCGTCTGCG
GTC
>hMTGE1 d38f0543-01 RS1470	FBN2__ENST00000262464.8__3338__30__0.5__70.8165__1 RS1520	RS0548 d38f0543-02
ATCGAGCGGAAGAGTTGGCC A GTAGGAAGAGGGATGGATAA A TCCCTTACTGTTGACACAGCGTC
CATTTGG A TTAGGAAGGATGTTGTAGGA A GAGGGTTTGTAAGGTGAATA CACGTCTCTCGTCTGC
GGTC
>hMTGE1 d38f0543-01 RS0763 RS1520	FBN2__ENST00000262464.8__2523__30__0.46667__69.4508__1 RS1470	d38f0543-02
ATCGAGCGGAAGAGTTGGCC A GGGTAGTGGGAATGATTTAT A TTAGGAAGGATGTTGTAGGA A T
ACTGCGCATGTGAGTATCAACACACACAC A GTAGGAAGAGGGATGGATAA CACGTCTCTCGTCTGCG
GTC
>hMTGE1 d38f0543-01 RS1470	RS1520	FBN2__ENST00000262464.8__2073__30__0.4__65.8772__1 RS0548 d38f0543-02
ATCGAGCGGAAGAGTTGGCC A GTAGGAAGAGGGATGGATAA A TTAGGAAGGATGTTGTAGGA A A
ACCAGGTGTGTTAACACAATCTCCATTAG A GAGGGTTTGTAAGGTGAATA CACGTCTCTCGTCTGCG
GTC
>hMTGE1 d38f0543-01 RS1470	RS0548 FBN2__ENST00000262464.8__9155__30__0.46667__68.5818__1 RS1520	d38f0543-02
ATCGAGCGGAAGAGTTGGCC A GTAGGAAGAGGGATGGATAA A GAGGGTTTGTAAGGTGAATA A G
AAGGGTTAATAGAGCTGAATCTGCAGCCT A TTAGGAAGGATGTTGTAGGA CACGTCTCTCGTCTGCG
GTC
>hMTGE1 d38f0543-01 RS1520	FBN2__ENST00000262464.8__4264__30__0.53333__72.1464__1 RS1470	RS0763 d38f0543-02
ATCGAGCGGAAGAGTTGGCC A TTAGGAAGGATGTTGTAGGA A TCAATGTCTGCACACGATCTCCC
ATCTGGC A GTAGGAAGAGGGATGGATAA A GGGTAGTGGGAATGATTTAT CACGTCTCTCGTCTGC
GGTC
>hMTGE1 d38f0543-01 RS1470	FBN2__ENST00000262464.8__9675__30__0.3__61.359__0.8603 RS0763 RS0548 d38f0543-02
ATCGAGCGGAAGAGTTGGCC A GTAGGAAGAGGGATGGATAA A GTATCTATTGGATTTTTAAAAAG
CACCTCT A GGGTAGTGGGAATGATTTAT A GAGGGTTTGTAAGGTGAATA CACGTCTCTCGTCTGC
GGTC
>hMTGE1 d38f0543-01 RS1520	RS1470	FBN2__ENST00000262464.8__6772__30__0.4__66.9632__0.95431 RS0763 d38f0543-02
ATCGAGCGGAAGAGTTGGCC A TTAGGAAGGATGTTGTAGGA A GTAGGAAGAGGGATGGATAA A G
TGTTGAAAGCTTTGGGTACAGAACACTTT A GGGTAGTGGGAATGATTTAT CACGTCTCTCGTCTGCG
GTC
>hMTGE1 d38f0543-01 RS0548 RS0763 FBN2__ENST00000262464.8__6502__30__0.66667__76.6823__0.92898 RS1520	d38f0543-02
ATCGAGCGGAAGAGTTGGCC A GAGGGTTTGTAAGGTGAATA A GGGTAGTGGGAATGATTTAT A G
TACCAGGAGAGCAAGAGCCGGGAAGGGCG A TTAGGAAGGATGTTGTAGGA CACGTCTCTCGTCTGCG
GTC
>hMTGE1 d38f0543-01 RS1470	FBN2__ENST00000262464.8__5599__30__0.53333__72.9361__1 RS1520	RS0763 d38f0543-02
ATCGAGCGGAAGAGTTGGCC A GTAGGAAGAGGGATGGATAA A TGGCCTCCATTGACCTGCATGTA
CTCAGGT A TTAGGAAGGATGTTGTAGGA A GGGTAGTGGGAATGATTTAT CACGTCTCTCGTCTGC
GGTC
>hMTGE1 d38f0543-01 RS0763 FBN2__ENST00000262464.8__10299__30__0.3__60.6611__1 RS1520	RS0548 d38f0543-02
ATCGAGCGGAAGAGTTGGCC A GGGTAGTGGGAATGATTTAT A TTCATACACAATAGGCTATGATA
AAATGAG A TTAGGAAGGATGTTGTAGGA A GAGGGTTTGTAAGGTGAATA CACGTCTCTCGTCTGC
GGTC
>hMTGE1 d38f0543-01 RS0763 RS1520	FBN2__ENST00000262464.8__4537__30__0.43333__68.8304__0.79049 RS0548 d38f0543-02
ATCGAGCGGAAGAGTTGGCC A GGGTAGTGGGAATGATTTAT A TTAGGAAGGATGTTGTAGGA A T
GAGCACCAATTTCACACTCATCCACATCT A GAGGGTTTGTAAGGTGAATA CACGTCTCTCGTCTGCG
GTC
>hMTGE1 d38f0543-01 RS0548 FBN2__ENST00000262464.8__2223__30__0.46667__71.0559__1 RS1470	RS0763 d38f0543-02
ATCGAGCGGAAGAGTTGGCC A GAGGGTTTGTAAGGTGAATA A CGGCATTGCAAATGCACTGGAAA
CTTCCAT A GTAGGAAGAGGGATGGATAA A GGGTAGTGGGAATGATTTAT CACGTCTCTCGTCTGC
GGTC
>hMTGE1 d38f0543-01 RS1520	FBN2__ENST00000262464.8__9610__30__0.3__63.0087__1 RS0763 RS1470	d38f0543-02
ATCGAGCGGAAGAGTTGGCC A TTAGGAAGGATGTTGTAGGA A AACAAGTGAGTTTCCCTTTTTGT
TTACATA A GGGTAGTGGGAATGATTTAT A GTAGGAAGAGGGATGGATAA CACGTCTCTCGTCTGC
GGTC
>hMTGE1 d38f0543-01 RS1520	FBN2__ENST00000262464.8__6802__30__0.36667__65.6592__0.93616 RS0763 RS1470	d38f0543-02
ATCGAGCGGAAGAGTTGGCC A TTAGGAAGGATGTTGTAGGA A ATCTTACTACAGCAGCATTTTGC
TTTTGTG A GGGTAGTGGGAATGATTTAT A GTAGGAAGAGGGATGGATAA CACGTCTCTCGTCTGC
GGTC
>hMTGE1 d38f0543-01 RS0763 RS1470	FBN2__ENST00000262464.8__8404__30__0.5__70.4058__1 RS1520	d38f0543-02
ATCGAGCGGAAGAGTTGGCC A GGGTAGTGGGAATGATTTAT A GTAGGAAGAGGGATGGATAA A C
CACAGGCATTGGGATTGGAGCATTCATTC A TTAGGAAGGATGTTGTAGGA CACGTCTCTCGTCTGCG
GTC
>hMTGE1 d38f0543-01 RS1470	FBN2__ENST00000262464.8__4294__30__0.33333__63.831__1 RS1520	RS0763 d38f0543-02
ATCGAGCGGAAGAGTTGGCC A GTAGGAAGAGGGATGGATAA A TCACAGATATCAGGATTGTTTTC
ACATTCA A TTAGGAAGGATGTTGTAGGA A GGGTAGTGGGAATGATTTAT CACGTCTCTCGTCTGC
GGTC
>hMTGE1 d38f0543-01 RS0548 RS1470	FBN2__ENST00000262464.8__5197__30__0.53333__72.602__1 RS1520	d38f0543-02
ATCGAGCGGAAGAGTTGGCC A GAGGGTTTGTAAGGTGAATA A GTAGGAAGAGGGATGGATAA A T
CGGTGTTGCAAGACAGACTCCCATCTCCT A TTAGGAAGGATGTTGTAGGA CACGTCTCTCGTCTGCG
GTC
>hMTGE1 d38f0543-01 RS1520	RS1470	FBN2__ENST00000262464.8__7408__30__0.7__78.6447__1 RS0548 d38f0543-02
ATCGAGCGGAAGAGTTGGCC A TTAGGAAGGATGTTGTAGGA A GTAGGAAGAGGGATGGATAA A C
CATCGGGCCTTCGGGCCATTCCAGGAGGG A GAGGGTTTGTAAGGTGAATA CACGTCTCTCGTCTGCG
GTC
>hMTGE1 d38f0543-01 RS1470	FBN2__ENST00000262464.8__1158__30__0.7__79.6736__1 RS0763 RS1520	d38f0543-02
ATCGAGCGGAAGAGTTGGCC A GTAGGAAGAGGGATGGATAA A GATGGCCCCACGCCCGTCCAATG
GTGGCAC A GGGTAGTGGGAATGATTTAT A TTAGGAAGGATGTTGTAGGA CACGTCTCTCGTCTGC
GGTC
>hMTGE1 d38f0543-01 RS0015 PAX6__ENST00000533333.5__82__30__0.43333__66.9049__0.79018 RS0255 RS0820	d38f0543-02
ATCGAGCGGAAGAGTTGGCC A GGGATGTATTGAAGGAGGAT A GCAATTCTCAGATTCCTCTGTCA
TCATCCT A AGGTTAGGTTGAGAATAGGA A GATGAAGATTGAGGGAAGAA CACGTCTCTCGTCTGC
GGTC
>hMTGE1 d38f0543-01 RS0820	PAX6__ENST00000533333.5__1189__30__0.63333__74.7161__1 RS0255 RS0109 d38f0543-02
ATCGAGCGGAAGAGTTGGCC A GATGAAGATTGAGGGAAGAA A CTCTAGACTAGCCCTGCCGCGTA
CCAGCAC A AGGTTAGGTTGAGAATAGGA A TGTGATGGAAGTTAGAGGGT CACGTCTCTCGTCTGC
GGTC
>hMTGE1 d38f0543-01 RS0109 RS0820	PAX6__ENST00000533333.5__4886__30__0.3__60.7651__1 RS0015 d38f0543-02
ATCGAGCGGAAGAGTTGGCC A TGTGATGGAAGTTAGAGGGT A GATGAAGATTGAGGGAAGAA A G
GGTCTATAACACAAAAATATACCTTCAAT A GGGATGTATTGAAGGAGGAT CACGTCTCTCGTCTGCG
GTC
>hMTGE1 d38f0543-01 RS0015 PAX6__ENST00000533333.5__1989__30__0.43333__67.0958__1 RS0255 RS0820	d38f0543-02
ATCGAGCGGAAGAGTTGGCC A GGGATGTATTGAAGGAGGAT A AATCTAGACCTCCCTCCTCACTC
ATTTCAA A AGGTTAGGTTGAGAATAGGA A GATGAAGATTGAGGGAAGAA CACGTCTCTCGTCTGC
GGTC
>hMTGE1 d38f0543-01 RS0255 RS0820	PAX6__ENST00000533333.5__2712__30__0.4__64.4981__1 RS0109 d38f0543-02
ATCGAGCGGAAGAGTTGGCC A AGGTTAGGTTGAGAATAGGA A GATGAAGATTGAGGGAAGAA A T
AAATAAGCTCCAAATATAGAAGAGGGGGG A TGTGATGGAAGTTAGAGGGT CACGTCTCTCGTCTGCG
GTC
>hMTGE1 d38f0543-01 RS0109 RS0820	PAX6__ENST00000533333.5__1804__30__0.7__78.1307__1 RS0255 d38f0543-02
ATCGAGCGGAAGAGTTGGCC A TGTGATGGAAGTTAGAGGGT A GATGAAGATTGAGGGAAGAA A C
TTCCCTAGGGACTGCTGGCGCTCTCGCCC A AGGTTAGGTTGAGAATAGGA CACGTCTCTCGTCTGCG
GTC
>hMTGE1 d38f0543-01 RS0820	RS0015 PAX6__ENST00000533333.5__612__30__0.66667__76.4831__1 RS0109 d38f0543-02
ATCGAGCGGAAGAGTTGGCC A GATGAAGATTGAGGGAAGAA A GGGATGTATTGAAGGAGGAT A G
GGCCCAGCCCCTGCTTCTCCAGTATCGAG A TGTGATGGAAGTTAGAGGGT CACGTCTCTCGTCTGCG
GTC
>hMTGE1 d38f0543-01 RS0015 PAX6__ENST00000533333.5__1311__30__0.66667__77.6906__1 RS0109 RS0255 d38f0543-02
ATCGAGCGGAAGAGTTGGCC A GGGATGTATTGAAGGAGGAT A GGCTGCTGGAAGACCCGGGCCTT
TCCACAC A TGTGATGGAAGTTAGAGGGT A AGGTTAGGTTGAGAATAGGA CACGTCTCTCGTCTGC
GGTC
>hMTGE1 d38f0543-01 RS0820	PAX6__ENST00000533333.5__917__30__0.7__77.3749__1 RS0255 RS0015 d38f0543-02
ATCGAGCGGAAGAGTTGGCC A GATGAAGATTGAGGGAAGAA A GGGCTCCTCTCCCCATCCCTTCT
AGGCCCG A AGGTTAGGTTGAGAATAGGA A GGGATGTATTGAAGGAGGAT CACGTCTCTCGTCTGC
GGTC
>hMTGE1 d38f0543-01 RS0109 PAX6__ENST00000533333.5__4806__30__0.3__61.0103__0.78771 RS0255 RS0820	d38f0543-02
ATCGAGCGGAAGAGTTGGCC A TGTGATGGAAGTTAGAGGGT A GCCCTAAAAACTACAAATATGAT
GATACTT A AGGTTAGGTTGAGAATAGGA A GATGAAGATTGAGGGAAGAA CACGTCTCTCGTCTGC
GGTC
>hMTGE1 d38f0543-01 RS0015 PAX6__ENST00000533333.5__827__30__0.6__75.2388__1 RS0820	RS0109 d38f0543-02
ATCGAGCGGAAGAGTTGGCC A GGGATGTATTGAAGGAGGAT A CCCGCCGGGTTGGTGGAGACTTT
CAGTCTT A GATGAAGATTGAGGGAAGAA A TGTGATGGAAGTTAGAGGGT CACGTCTCTCGTCTGC
GGTC
>hMTGE1 d38f0543-01 RS0255 PAX6__ENST00000533333.5__4708__30__0.36667__64.3142__1 RS0820	RS0015 d38f0543-02
ATCGAGCGGAAGAGTTGGCC A AGGTTAGGTTGAGAATAGGA A CCTGAAGATGCATCAAAACGAAG
TAGATAA A GATGAAGATTGAGGGAAGAA A GGGATGTATTGAAGGAGGAT CACGTCTCTCGTCTGC
GGTC
>hMTGE1 d38f0543-01 RS0015 PAX6__ENST00000533333.5__5008__30__0.3__61.3052__1 RS0109 RS0255 d38f0543-02
ATCGAGCGGAAGAGTTGGCC A GGGATGTATTGAAGGAGGAT A GAAGTGGACAGAAAACCACATTA
TTAATAA A TGTGATGGAAGTTAGAGGGT A AGGTTAGGTTGAGAATAGGA CACGTCTCTCGTCTGC
GGTC
>hMTGE1 d38f0543-01 RS0109 RS0255 PAX6__ENST00000533333.5__977__30__0.66667__76.9755__1 RS0015 d38f0543-02
ATCGAGCGGAAGAGTTGGCC A TGTGATGGAAGTTAGAGGGT A AGGTTAGGTTGAGAATAGGA A G
TGCTCTCTCCCGCGCCCTGTAACAGCGAG A GGGATGTATTGAAGGAGGAT CACGTCTCTCGTCTGCG
GTC
>hMTGE1 d38f0543-01 RS0820	RS0255 PAX6__ENST00000533333.5__4393__30__0.3__61.2948__1 RS0109 d38f0543-02
ATCGAGCGGAAGAGTTGGCC A GATGAAGATTGAGGGAAGAA A AGGTTAGGTTGAGAATAGGA A C
CACAATGAATGTCTTTACCAAATAAAAAG A TGTGATGGAAGTTAGAGGGT CACGTCTCTCGTCTGCG
GTC
>hMTGE1 d38f0543-01 RS0015 PAX6__ENST00000533333.5__1221__30__0.7__79.7317__0.88944 RS0255 RS0820	d38f0543-02
ATCGAGCGGAAGAGTTGGCC A GGGATGTATTGAAGGAGGAT A TTTCGCTGGGCCTCCAGGCTCCC
AGGTCGG A AGGTTAGGTTGAGAATAGGA A GATGAAGATTGAGGGAAGAA CACGTCTCTCGTCTGC
GGTC
>hMTGE1 d38f0543-01 RS0109 RS0015 PAX6__ENST00000533333.5__4678__30__0.3__63.7388__1 RS0820	d38f0543-02
ATCGAGCGGAAGAGTTGGCC A TGTGATGGAAGTTAGAGGGT A GGGATGTATTGAAGGAGGAT A A
TTTATTTTTGTGCTGACCTTGCTTAAAGT A GATGAAGATTGAGGGAAGAA CACGTCTCTCGTCTGCG
GTC
>hMTGE1 d38f0543-01 RS0255 RS0820	PAX6__ENST00000533333.5__2382__30__0.7__79.4413__1 RS0015 d38f0543-02
ATCGAGCGGAAGAGTTGGCC A AGGTTAGGTTGAGAATAGGA A GATGAAGATTGAGGGAAGAA A A
GGGTAGCCGAAGGCTTGGGGCTGAGGGGG A GGGATGTATTGAAGGAGGAT CACGTCTCTCGTCTGCG
GTC
>hMTGE1 d38f0543-01 RS0820	PAX6__ENST00000533333.5__1371__30__0.53333__71.0357__1 RS0255 RS0015 d38f0543-02
ATCGAGCGGAAGAGTTGGCC A GATGAAGATTGAGGGAAGAA A CAAAACAGATGGATAAGGTGCTG
GGGACCC A AGGTTAGGTTGAGAATAGGA A GGGATGTATTGAAGGAGGAT CACGTCTCTCGTCTGC
GGTC
>hMTGE1 d38f0543-01 RS0015 PAX6__ENST00000533333.5__2622__30__0.4__67.057__1 RS0255 RS0820	d38f0543-02
ATCGAGCGGAAGAGTTGGCC A GGGATGTATTGAAGGAGGAT A TGAGCTTAATTTCTGGAAATAGG
CGGAAGT A AGGTTAGGTTGAGAATAGGA A GATGAAGATTGAGGGAAGAA CACGTCTCTCGTCTGC
GGTC
>hMTGE1 d38f0543-01 RS0015 RS0255 PAX6__ENST00000533333.5__2021__30__0.7__79.8749__1 RS0109 d38f0543-02
ATCGAGCGGAAGAGTTGGCC A GGGATGTATTGAAGGAGGAT A AGGTTAGGTTGAGAATAGGA A C
TAATGCCAAGGCGGGCGCGTAAGGCCGCC A TGTGATGGAAGTTAGAGGGT CACGTCTCTCGTCTGCG
GTC
>hMTGE1 d38f0543-01 RS0015 PAX6__ENST00000533333.5__887__30__0.66667__77.9308__0.92887 RS0109 RS0820	d38f0543-02
ATCGAGCGGAAGAGTTGGCC A GGGATGTATTGAAGGAGGAT A TAGTGGGGTGAGGAGGGGAGGAG
CTGCCCT A TGTGATGGAAGTTAGAGGGT A GATGAAGATTGAGGGAAGAA CACGTCTCTCGTCTGC
GGTC
>hMTGE1 d38f0543-01 RS0255 PAX6__ENST00000533333.5__2502__30__0.53333__72.2251__1 RS0820	RS0015 d38f0543-02
ATCGAGCGGAAGAGTTGGCC A AGGTTAGGTTGAGAATAGGA A GAAATTGCATCGTCACGACAAAC
GGGACCG A GATGAAGATTGAGGGAAGAA A GGGATGTATTGAAGGAGGAT CACGTCTCTCGTCTGC
GGTC
>hMTGE1 d38f0543-01 RS0820	RS0109 PAX6__ENST00000533333.5__1470__30__0.56667__73.4671__1 RS0255 d38f0543-02
ATCGAGCGGAAGAGTTGGCC A GATGAAGATTGAGGGAAGAA A TGTGATGGAAGTTAGAGGGT A G
TTCTGCACAACTACTCCCGCAAAGCTCGC A AGGTTAGGTTGAGAATAGGA CACGTCTCTCGTCTGCG
GTC
>hMTGE1 d38f0543-01 RS0820	RS0255 PAX6__ENST00000533333.5__4105__30__0.6__75.1879__0.90036 RS0015 d38f0543-02
ATCGAGCGGAAGAGTTGGCC A GATGAAGATTGAGGGAAGAA A AGGTTAGGTTGAGAATAGGA A G
CCGGGAGGATCACCTGCAGAATTCGGGAA A GGGATGTATTGAAGGAGGAT CACGTCTCTCGTCTGCG
GTC
>hMTGE1 d38f0543-01 RS0109 PAX6__ENST00000533333.5__2652__30__0.3__63.5014__1 RS0255 RS0015 d38f0543-02
ATCGAGCGGAAGAGTTGGCC A TGTGATGGAAGTTAGAGGGT A TTTAAAATAAAACTAGCTGCACG
TCAAGTT A AGGTTAGGTTGAGAATAGGA A GGGATGTATTGAAGGAGGAT CACGTCTCTCGTCTGC
GGTC
>hMTGE1 d38f0543-01 RS0109 RS0255 PAX6__ENST00000533333.5__1341__30__0.6__76.6193__1 RS0015 d38f0543-02
ATCGAGCGGAAGAGTTGGCC A TGTGATGGAAGTTAGAGGGT A AGGTTAGGTTGAGAATAGGA A T
CCTTAAGCCTGTGTGGTTCGGCCAGGGCA A GGGATGTATTGAAGGAGGAT CACGTCTCTCGTCTGCG
GTC
>hMTGE1 d38f0543-01 RS0255 RS0109 PAX6__ENST00000533333.5__737__30__0.7__78.4769__1 RS0015 d38f0543-02
ATCGAGCGGAAGAGTTGGCC A AGGTTAGGTTGAGAATAGGA A TGTGATGGAAGTTAGAGGGT A T
CAGCCCAGCCCCTCTCTCCGGGGTCAGAG A GGGATGTATTGAAGGAGGAT CACGTCTCTCGTCTGCG
GTC
>hMTGE1 d38f0543-01 RS0109 PAX6__ENST00000533333.5__1774__30__0.5__71.3975__1 RS0015 RS0255 d38f0543-02
ATCGAGCGGAAGAGTTGGCC A TGTGATGGAAGTTAGAGGGT A ACTGGCGATGATTATGCGCCTAG
AACTCGA A GGGATGTATTGAAGGAGGAT A AGGTTAGGTTGAGAATAGGA CACGTCTCTCGTCTGC
GGTC
>hMTGE1 d38f0543-01 RS0255 RS0015 PAX6__ENST00000533333.5__2051__30__0.6__75.499__1 RS0109 d38f0543-02
ATCGAGCGGAAGAGTTGGCC A AGGTTAGGTTGAGAATAGGA A GGGATGTATTGAAGGAGGAT A T
CGGGCATAGCCACGGCAATTCCCAGTCTG A TGTGATGGAAGTTAGAGGGT CACGTCTCTCGTCTGCG
GTC
>hMTGE1 d38f0543-01 RS0820	RS0109 PAX6__ENST00000533333.5__2682__30__0.36667__64.3416__1 RS0015 d38f0543-02
ATCGAGCGGAAGAGTTGGCC A GATGAAGATTGAGGGAAGAA A TGTGATGGAAGTTAGAGGGT A A
AAATATGATGAGCCTCTCTGACATTTGTC A GGGATGTATTGAAGGAGGAT CACGTCTCTCGTCTGCG
GTC
>hMTGE1 d38f0543-01 RS0255 PAX6__ENST00000533333.5__4249__30__0.7__79.5609__0.95485 RS0015 RS0820	d38f0543-02
ATCGAGCGGAAGAGTTGGCC A AGGTTAGGTTGAGAATAGGA A AAGTGGGAAGGCAGGGGAGTGGG
TGGGGGG A GGGATGTATTGAAGGAGGAT A GATGAAGATTGAGGGAAGAA CACGTCTCTCGTCTGC
GGTC
>hMTGE1 d38f0543-01 RS0015 PAX6__ENST00000533333.5__2562__30__0.6__76.3793__1 RS0255 RS0820	d38f0543-02
ATCGAGCGGAAGAGTTGGCC A GGGATGTATTGAAGGAGGAT A AAAAGATCAGTCGGGGCGCTTGT
GGCAGCC A AGGTTAGGTTGAGAATAGGA A GATGAAGATTGAGGGAAGAA CACGTCTCTCGTCTGC
GGTC
>hMTGE1 d38f0543-01 RS0109 PAX6__ENST00000533333.5__767__30__0.6__74.4821__1 RS0015 RS0820	d38f0543-02
ATCGAGCGGAAGAGTTGGCC A TGTGATGGAAGTTAGAGGGT A CAACTAGGAGAAGACTTCGCCCC
GCCCTGA A GGGATGTATTGAAGGAGGAT A GATGAAGATTGAGGGAAGAA CACGTCTCTCGTCTGC
GGTC
>hMTGE1 d38f0543-01 RS0820	PAX6__ENST00000533333.5__1129__30__0.66667__76.768__0.78854 RS0109 RS0015 d38f0543-02
ATCGAGCGGAAGAGTTGGCC A GATGAAGATTGAGGGAAGAA A CACGGGGTCTGGGCAGAGGAAAG
CAGGGAG A TGTGATGGAAGTTAGAGGGT A GGGATGTATTGAAGGAGGAT CACGTCTCTCGTCTGC
GGTC
>hMTGE1 d38f0543-01 RS0255 RS0015 PAX6__ENST00000533333.5__1564__30__0.7__78.0031__1 RS0109 d38f0543-02
ATCGAGCGGAAGAGTTGGCC A AGGTTAGGTTGAGAATAGGA A GGGATGTATTGAAGGAGGAT A C
CGAGAGACAGCCTGCGGCTGGGGAGTCTG A TGTGATGGAAGTTAGAGGGT CACGTCTCTCGTCTGCG
GTC
>hMTGE1 d38f0543-01 RS0255 RS0109 PAX6__ENST00000533333.5__857__30__0.6__73.2823__1 RS0820	d38f0543-02
ATCGAGCGGAAGAGTTGGCC A AGGTTAGGTTGAGAATAGGA A TGTGATGGAAGTTAGAGGGT A G
AGAGTGACTTGGGGAGAGAAGCCCCCAAC A GATGAAGATTGAGGGAAGAA CACGTCTCTCGTCTGCG
GTC
>hMTGE1 d38f0543-01 RS0255 RS0015 PAX6__ENST00000533333.5__642__30__0.53333__73.0268__1 RS0109 d38f0543-02
ATCGAGCGGAAGAGTTGGCC A AGGTTAGGTTGAGAATAGGA A GGGATGTATTGAAGGAGGAT A G
CTTCGAAAACTCGGGCGGGCTGTTCTTAA A TGTGATGGAAGTTAGAGGGT CACGTCTCTCGTCTGCG
GTC
>hMTGE1 d38f0543-01 RS0820	PAX6__ENST00000533333.5__1159__30__0.66667__76.9363__1 RS0255 RS0015 d38f0543-02
ATCGAGCGGAAGAGTTGGCC A GATGAAGATTGAGGGAAGAA A CCACCACGAACAGGAAGGTGGGT
GGGACCC A AGGTTAGGTTGAGAATAGGA A GGGATGTATTGAAGGAGGAT CACGTCTCTCGTCTGC
GGTC
>hMTGE1 d38f0543-01 RS0820	RS0015 PAX6__ENST00000533333.5__1929__30__0.66667__78.5649__1 RS0109 d38f0543-02
ATCGAGCGGAAGAGTTGGCC A GATGAAGATTGAGGGAAGAA A GGGATGTATTGAAGGAGGAT A A
TACCGCCGGCTGGTGCTTGCCCAGGAGAC A TGTGATGGAAGTTAGAGGGT CACGTCTCTCGTCTGCG
GTC
>hMTGE1 d38f0543-01 RS0820	RS0109 PAX6__ENST00000533333.5__4648__30__0.3__62.6673__1 RS0255 d38f0543-02
ATCGAGCGGAAGAGTTGGCC A GATGAAGATTGAGGGAAGAA A TGTGATGGAAGTTAGAGGGT A G
GCGTTATGTTTTAAAGAACAAAGGTAAAA A AGGTTAGGTTGAGAATAGGA CACGTCTCTCGTCTGCG
GTC
>hMTGE1 d38f0543-01 RS0820	RS0109 PAX6__ENST00000533333.5__1834__30__0.43333__67.3945__1 RS0015 d38f0543-02
ATCGAGCGGAAGAGTTGGCC A GATGAAGATTGAGGGAAGAA A TGTGATGGAAGTTAGAGGGT A T
TCAGAGGTTAAGCCTCAATCATTGTGTCC A GGGATGTATTGAAGGAGGAT CACGTCTCTCGTCTGCG
GTC
>hMTGE1 d38f0543-01 RS0109 RS0820	PAX6__ENST00000533333.5__2742__30__0.53333__73.399__1 RS0015 d38f0543-02
ATCGAGCGGAAGAGTTGGCC A TGTGATGGAAGTTAGAGGGT A GATGAAGATTGAGGGAAGAA A T
TGACGCCAGGAGCCTGAGCTTCTTAGCAA A GGGATGTATTGAAGGAGGAT CACGTCTCTCGTCTGCG
GTC
>hMTGE1 d38f0543-01 RS0820	RS0255 PAX6__ENST00000533333.5__4582__30__0.33333__62.8148__1 RS0109 d38f0543-02
ATCGAGCGGAAGAGTTGGCC A GATGAAGATTGAGGGAAGAA A AGGTTAGGTTGAGAATAGGA A A
TACTCAATTGAGTAAATGTGAGTTAGGGA A TGTGATGGAAGTTAGAGGGT CACGTCTCTCGTCTGCG
GTC
>hMTGE1 d38f0543-01 RS0109 PAX6__ENST00000533333.5__2231__30__0.6__76.0378__1 RS0820	RS0015 d38f0543-02
ATCGAGCGGAAGAGTTGGCC A TGTGATGGAAGTTAGAGGGT A CTCCAACAGAGCAAGGCCTGGCC
CACGTTT A GATGAAGATTGAGGGAAGAA A GGGATGTATTGAAGGAGGAT CACGTCTCTCGTCTGC
GGTC
>hMTGE1 d38f0543-01 RS0109 PAX6__ENST00000533333.5__702__30__0.66667__76.5351__1 RS0255 RS0820	d38f0543-02
ATCGAGCGGAAGAGTTGGCC A TGTGATGGAAGTTAGAGGGT A GCAGGGGCGAGAGGGGGTGTGAG
TTACAGG A AGGTTAGGTTGAGAATAGGA A GATGAAGATTGAGGGAAGAA CACGTCTCTCGTCTGC
GGTC
>hMTGE1 d38f0543-01 RS0015 PAX6__ENST00000533333.5__1864__30__0.56667__73.3487__1 RS0109 RS0255 d38f0543-02
ATCGAGCGGAAGAGTTGGCC A GGGATGTATTGAAGGAGGAT A GCAGAGAGAAAGCGCAGCTCCAA
ATTCCCC A TGTGATGGAAGTTAGAGGGT A AGGTTAGGTTGAGAATAGGA CACGTCTCTCGTCTGC
GGTC
>hMTGE1 d38f0543-01 RS0255 PAX6__ENST00000533333.5__4185__30__0.3__60.4581__1 RS0820	RS0015 d38f0543-02
ATCGAGCGGAAGAGTTGGCC A AGGTTAGGTTGAGAATAGGA A CATAATTAGCATCGTTTACAGTA
AGAAATG A GATGAAGATTGAGGGAAGAA A GGGATGTATTGAAGGAGGAT CACGTCTCTCGTCTGC
GGTC
>hMTGE1 d38f0543-01 RS0820	PAX6__ENST00000533333.5__4453__30__0.33333__62.8166__1 RS0109 RS0255 d38f0543-02
ATCGAGCGGAAGAGTTGGCC A GATGAAGATTGAGGGAAGAA A GAGCAGAATGAAATTATGCCGGT
TTATATA A TGTGATGGAAGTTAGAGGGT A AGGTTAGGTTGAGAATAGGA CACGTCTCTCGTCTGC
GGTC
>hMTGE1 d38f0543-01 RS0015 PAX6__ENST00000533333.5__2472__30__0.4__66.1409__1 RS0820	RS0109 d38f0543-02
ATCGAGCGGAAGAGTTGGCC A GGGATGTATTGAAGGAGGAT A TGATAAAACGACCCTTTCCGTCC
TTATTTG A GATGAAGATTGAGGGAAGAA A TGTGATGGAAGTTAGAGGGT CACGTCTCTCGTCTGC
GGTC
>hMTGE1 d38f0543-01 RS0255 PAX6__ENST00000533333.5__1440__30__0.6__74.9824__1 RS0015 RS0109 d38f0543-02
ATCGAGCGGAAGAGTTGGCC A AGGTTAGGTTGAGAATAGGA A CACCTTTGTGCCCTTTCCTCAGC
TACGCGC A GGGATGTATTGAAGGAGGAT A TGTGATGGAAGTTAGAGGGT CACGTCTCTCGTCTGC
GGTC
>hMTGE1 d38f0543-01 RS0820	PAX6__ENST00000533333.5__4937__30__0.4__68.1121__1 RS0255 RS0109 d38f0543-02
ATCGAGCGGAAGAGTTGGCC A GATGAAGATTGAGGGAAGAA A ATGACAAGCTTACGTTTTGATTG
TCCAGCA A AGGTTAGGTTGAGAATAGGA A TGTGATGGAAGTTAGAGGGT CACGTCTCTCGTCTGC
GGTC
>hMTGE1 d38f0543-01 RS0109 PAX6__ENST00000533333.5__1714__30__0.6__77.8134__1 RS0820	RS0255 d38f0543-02
ATCGAGCGGAAGAGTTGGCC A TGTGATGGAAGTTAGAGGGT A TGTCAATTTGGATGCTCCGCGCC
TCGCGCA A GATGAAGATTGAGGGAAGAA A AGGTTAGGTTGAGAATAGGA CACGTCTCTCGTCTGC
GGTC
>hMTGE1 d38f0543-01 RS0015 RS0109 PAX6__ENST00000533333.5__2412__30__0.6__75.8028__1 RS0820	d38f0543-02
ATCGAGCGGAAGAGTTGGCC A GGGATGTATTGAAGGAGGAT A TGTGATGGAAGTTAGAGGGT A T
GTTTCCCCTTCGAGGGGAGCCGCGTTTTC A GATGAAGATTGAGGGAAGAA CACGTCTCTCGTCTGCG
GTC
>hMTGE1 d38f0543-01 RS0255 RS0820	PAX6__ENST00000533333.5__2442__30__0.43333__67.5803__1 RS0109 d38f0543-02
ATCGAGCGGAAGAGTTGGCC A AGGTTAGGTTGAGAATAGGA A GATGAAGATTGAGGGAAGAA A T
AGATCACTCAGACGAGATTGAACTGCACT A TGTGATGGAAGTTAGAGGGT CACGTCTCTCGTCTGCG
GTC
>hMTGE1 d38f0543-01 RS0820	PAX6__ENST00000533333.5__2201__30__0.43333__67.4459__1 RS0109 RS0255 d38f0543-02
ATCGAGCGGAAGAGTTGGCC A GATGAAGATTGAGGGAAGAA A CCGGTTTCTCCTAACTTCCTTTT
ATTGCCT A TGTGATGGAAGTTAGAGGGT A AGGTTAGGTTGAGAATAGGA CACGTCTCTCGTCTGC
GGTC
>hMTGE1 d38f0543-01 RS0255 RS0109 PAX6__ENST00000533333.5__582__30__0.66667__78.7208__1 RS0015 d38f0543-02
ATCGAGCGGAAGAGTTGGCC A AGGTTAGGTTGAGAATAGGA A TGTGATGGAAGTTAGAGGGT A A
AGAGCCAAGCAAACGCCCTCCCCTCCCGG A GGGATGTATTGAAGGAGGAT CACGTCTCTCGTCTGCG
GTC
>hMTGE1 d38f0543-01 RS0015 RS0255 PAX6__ENST00000533333.5__2171__30__0.5__71.6562__1 RS0820	d38f0543-02
ATCGAGCGGAAGAGTTGGCC A GGGATGTATTGAAGGAGGAT A AGGTTAGGTTGAGAATAGGA A T
CCTTTGCTTCGCAAGTTCCATCTACCCCT A GATGAAGATTGAGGGAAGAA CACGTCTCTCGTCTGCG
GTC
>hMTGE1 d38f0543-01 RS0255 RS0015 PAX6__ENST00000533333.5__2111__30__0.53333__71.7271__1 RS0109 d38f0543-02
ATCGAGCGGAAGAGTTGGCC A AGGTTAGGTTGAGAATAGGA A GGGATGTATTGAAGGAGGAT A G
AAGCTTCCCGGAAAAAGAAAGGCTGTCCC A TGTGATGGAAGTTAGAGGGT CACGTCTCTCGTCTGCG
GTC
>hMTGE1 d38f0543-01 RS0015 PAX6__ENST00000533333.5__2532__30__0.56667__74.1241__1 RS0109 RS0820	d38f0543-02
ATCGAGCGGAAGAGTTGGCC A GGGATGTATTGAAGGAGGAT A TTGTCACTTTGTGACAGTGCTCC
GCTCCGG A TGTGATGGAAGTTAGAGGGT A GATGAAGATTGAGGGAAGAA CACGTCTCTCGTCTGC
GGTC
>hMTGE1 d38f0543-01 RS0109 ADAMTS6__ENST00000381055.7__6529__30__0.56667__74.6983__0.92955 RS0820	RS4365	d38f0543-02
ATCGAGCGGAAGAGTTGGCC A TGTGATGGAAGTTAGAGGGT A TGCTGGGGCACATCCCAGAAGTG
ACACTGA A GATGAAGATTGAGGGAAGAA A GGAGTAAGAGGGTATTAGAT CACGTCTCTCGTCTGC
GGTC
>hMTGE1 d38f0543-01 RS0332 RS4365	ADAMTS6__ENST00000381055.7__6187__30__0.53333__72.7194__1 RS0109 d38f0543-02
ATCGAGCGGAAGAGTTGGCC A GGGAGAATGAGGTGTAATGT A GGAGTAAGAGGGTATTAGAT A T
TCACTGAATGGCTAAGACGGCACTTGGGC A TGTGATGGAAGTTAGAGGGT CACGTCTCTCGTCTGCG
GTC
>hMTGE1 d38f0543-01 RS0820	RS0109 ADAMTS6__ENST00000381055.7__4978__30__0.3__61.505__1 RS4365	d38f0543-02
ATCGAGCGGAAGAGTTGGCC A GATGAAGATTGAGGGAAGAA A TGTGATGGAAGTTAGAGGGT A C
TCTTAAAGTTTTAATGGAAATCTCAGCTT A GGAGTAAGAGGGTATTAGAT CACGTCTCTCGTCTGCG
GTC
>hMTGE1 d38f0543-01 RS4365	ADAMTS6__ENST00000381055.7__5827__30__0.3__61.1594__1 RS0820	RS0332 d38f0543-02
ATCGAGCGGAAGAGTTGGCC A GGAGTAAGAGGGTATTAGAT A CTGAAAGTATTAACCTTACAAAA
TAGCCAT A GATGAAGATTGAGGGAAGAA A GGGAGAATGAGGTGTAATGT CACGTCTCTCGTCTGC
GGTC
>hMTGE1 d38f0543-01 RS4365	ADAMTS6__ENST00000381055.7__4886__30__0.4__65.5__1 RS0820	RS0332 d38f0543-02
ATCGAGCGGAAGAGTTGGCC A GGAGTAAGAGGGTATTAGAT A GCAGTAACTGATGCACTGCTTTA
AACTATG A GATGAAGATTGAGGGAAGAA A GGGAGAATGAGGTGTAATGT CACGTCTCTCGTCTGC
GGTC
>hMTGE1 d38f0543-01 RS0820	ADAMTS6__ENST00000381055.7__5699__30__0.3__62.307__1 RS4365	RS0332 d38f0543-02
ATCGAGCGGAAGAGTTGGCC A GATGAAGATTGAGGGAAGAA A CAAGCTACACGTGTTCAAGTAAA
AAATATT A GGAGTAAGAGGGTATTAGAT A GGGAGAATGAGGTGTAATGT CACGTCTCTCGTCTGC
GGTC
>hMTGE1 d38f0543-01 RS4365	ADAMTS6__ENST00000381055.7__1205__30__0.53333__71.9346__0.9289 RS0332 RS0820	d38f0543-02
ATCGAGCGGAAGAGTTGGCC A GGAGTAAGAGGGTATTAGAT A TCATGTTTCCACTGGGGTCCATC
TTTCCCC A GGGAGAATGAGGTGTAATGT A GATGAAGATTGAGGGAAGAA CACGTCTCTCGTCTGC
GGTC
>hMTGE1 d38f0543-01 RS0332 RS0109 ADAMTS6__ENST00000381055.7__1895__30__0.43333__67.916__1 RS4365	d38f0543-02
ATCGAGCGGAAGAGTTGGCC A GGGAGAATGAGGTGTAATGT A TGTGATGGAAGTTAGAGGGT A A
TAAGAACTGCATTATCGTGGTGGGCAATC A GGAGTAAGAGGGTATTAGAT CACGTCTCTCGTCTGCG
GTC
>hMTGE1 d38f0543-01 RS0332 RS0109 ADAMTS6__ENST00000381055.7__6067__30__0.43333__68.1202__1 RS0820	d38f0543-02
ATCGAGCGGAAGAGTTGGCC A GGGAGAATGAGGTGTAATGT A TGTGATGGAAGTTAGAGGGT A T
GGTGTTGAGAGAGAAAGCAGGTAACAAGA A GATGAAGATTGAGGGAAGAA CACGTCTCTCGTCTGCG
GTC
>hMTGE1 d38f0543-01 RS0820	ADAMTS6__ENST00000381055.7__5218__30__0.6__73.0605__1 RS4365	RS0109 d38f0543-02
ATCGAGCGGAAGAGTTGGCC A GATGAAGATTGAGGGAAGAA A GGGTCTGCCTGGTTACCGAGCCA
GTCTATC A GGAGTAAGAGGGTATTAGAT A TGTGATGGAAGTTAGAGGGT CACGTCTCTCGTCTGC
GGTC
>hMTGE1 d38f0543-01 RS4365	ADAMTS6__ENST00000381055.7__963__30__0.4__64.8748__1 RS0332 RS0820	d38f0543-02
ATCGAGCGGAAGAGTTGGCC A GGAGTAAGAGGGTATTAGAT A AGTTAGCTGGTAGTGTTCAAGAT
AAGTCAG A GGGAGAATGAGGTGTAATGT A GATGAAGATTGAGGGAAGAA CACGTCTCTCGTCTGC
GGTC
>hMTGE1 d38f0543-01 RS0109 ADAMTS6__ENST00000381055.7__5947__30__0.46667__69.4319__0.86063 RS0332 RS0820	d38f0543-02
ATCGAGCGGAAGAGTTGGCC A TGTGATGGAAGTTAGAGGGT A TGAGGGTCTGTCTTCCTTTTGGA
AAAAGCC A GGGAGAATGAGGTGTAATGT A GATGAAGATTGAGGGAAGAA CACGTCTCTCGTCTGC
GGTC
>hMTGE1 d38f0543-01 RS0109 RS0820	ADAMTS6__ENST00000381055.7__1775__30__0.4__66.8009__1 RS4365	d38f0543-02
ATCGAGCGGAAGAGTTGGCC A TGTGATGGAAGTTAGAGGGT A GATGAAGATTGAGGGAAGAA A T
GGTTTATCTCCAAGTTTGGCTGATCTTCT A GGAGTAAGAGGGTATTAGAT CACGTCTCTCGTCTGCG
GTC
>hMTGE1 d38f0543-01 RS4365	RS0332 ADAMTS6__ENST00000381055.7__6919__30__0.36667__63.1019__1 RS0109 d38f0543-02
ATCGAGCGGAAGAGTTGGCC A GGAGTAAGAGGGTATTAGAT A GGGAGAATGAGGTGTAATGT A G
TTTAATCATTAGGGTACATTTACCGTTCC A TGTGATGGAAGTTAGAGGGT CACGTCTCTCGTCTGCG
GTC
>hMTGE1 d38f0543-01 RS0109 ADAMTS6__ENST00000381055.7__6217__30__0.63333__76.0378__1 RS0820	RS4365	d38f0543-02
ATCGAGCGGAAGAGTTGGCC A TGTGATGGAAGTTAGAGGGT A CGGGCCATACTACCCATGGGCTG
TTTGCCC A GATGAAGATTGAGGGAAGAA A GGAGTAAGAGGGTATTAGAT CACGTCTCTCGTCTGC
GGTC
>hMTGE1 d38f0543-01 RS4365	ADAMTS6__ENST00000381055.7__5634__30__0.5__69.56__1 RS0332 RS0820	d38f0543-02
ATCGAGCGGAAGAGTTGGCC A GGAGTAAGAGGGTATTAGAT A GCTGTCGAGTCTTTTGATGACCA
GGATGTG A GGGAGAATGAGGTGTAATGT A GATGAAGATTGAGGGAAGAA CACGTCTCTCGTCTGC
GGTC
>hMTGE1 d38f0543-01 RS0332 RS0820	ADAMTS6__ENST00000381055.7__802__30__0.43333__66.0854__1 RS0109 d38f0543-02
ATCGAGCGGAAGAGTTGGCC A GGGAGAATGAGGTGTAATGT A GATGAAGATTGAGGGAAGAA A G
AGGGCTACCTATGTGCTAAAGAGTCAATA A TGTGATGGAAGTTAGAGGGT CACGTCTCTCGTCTGCG
GTC
>hMTGE1 d38f0543-01 RS4365	ADAMTS6__ENST00000381055.7__654__30__0.3__62.3477__0.8683 RS0820	RS0332 d38f0543-02
ATCGAGCGGAAGAGTTGGCC A GGAGTAAGAGGGTATTAGAT A CTGGATTCATTTTCTCAATCCAA
AATGAAA A GATGAAGATTGAGGGAAGAA A GGGAGAATGAGGTGTAATGT CACGTCTCTCGTCTGC
GGTC
>hMTGE1 d38f0543-01 RS0332 RS4365	ADAMTS6__ENST00000381055.7__2269__30__0.53333__71.1322__1 RS0109 d38f0543-02
ATCGAGCGGAAGAGTTGGCC A GGGAGAATGAGGTGTAATGT A GGAGTAAGAGGGTATTAGAT A C
TGGGGCCACAGCTGGATAAAGAAAGTCAC A TGTGATGGAAGTTAGAGGGT CACGTCTCTCGTCTGCG
GTC
>hMTGE1 d38f0543-01 RS4365	ADAMTS6__ENST00000381055.7__6859__30__0.5__70.4803__1 RS0820	RS0109 d38f0543-02
ATCGAGCGGAAGAGTTGGCC A GGAGTAAGAGGGTATTAGAT A ATACTGCTCCCAGGTGTAGGGTA
CCAGTTT A GATGAAGATTGAGGGAAGAA A TGTGATGGAAGTTAGAGGGT CACGTCTCTCGTCTGC
GGTC
>hMTGE1 d38f0543-01 RS0109 ADAMTS6__ENST00000381055.7__5338__30__0.5__72.5767__1 RS0332 RS4365	d38f0543-02
ATCGAGCGGAAGAGTTGGCC A TGTGATGGAAGTTAGAGGGT A ACACACTTAAAAGCGCCCGCAAA
CACACAC A GGGAGAATGAGGTGTAATGT A GGAGTAAGAGGGTATTAGAT CACGTCTCTCGTCTGC
GGTC
>hMTGE1 d38f0543-01 RS4365	RS0820	ADAMTS6__ENST00000381055.7__7140__30__0.3__61.7993__1 RS0332 d38f0543-02
ATCGAGCGGAAGAGTTGGCC A GGAGTAAGAGGGTATTAGAT A GATGAAGATTGAGGGAAGAA A G
TGTTAGGAAACATGGCAATAAATTAGAAT A GGGAGAATGAGGTGTAATGT CACGTCTCTCGTCTGCG
GTC
>hMTGE1 d38f0543-01 RS0820	RS4365	ADAMTS6__ENST00000381055.7__6799__30__0.5__70.51__1 RS0332 d38f0543-02
ATCGAGCGGAAGAGTTGGCC A GATGAAGATTGAGGGAAGAA A GGAGTAAGAGGGTATTAGAT A T
CACTACTTTTGGAAGGTCTGCCATGGTGG A GGGAGAATGAGGTGTAATGT CACGTCTCTCGTCTGCG
GTC
>hMTGE1 d38f0543-01 RS0109 ADAMTS6__ENST00000381055.7__6097__30__0.53333__70.958__1 RS0820	RS4365	d38f0543-02
ATCGAGCGGAAGAGTTGGCC A TGTGATGGAAGTTAGAGGGT A TCTCTCTGGAAGGCTCAGGGTTG
AGAACTG A GATGAAGATTGAGGGAAGAA A GGAGTAAGAGGGTATTAGAT CACGTCTCTCGTCTGC
GGTC
>hMTGE1 d38f0543-01 RS0332 ADAMTS6__ENST00000381055.7__3238__30__0.46667__68.1415__1 RS0820	RS0109 d38f0543-02
ATCGAGCGGAAGAGTTGGCC A GGGAGAATGAGGTGTAATGT A GACCTAGAGCTTCCAAGGATTCT
GGTTCAT A GATGAAGATTGAGGGAAGAA A TGTGATGGAAGTTAGAGGGT CACGTCTCTCGTCTGC
GGTC
>hMTGE1 d38f0543-01 RS0820	RS4365	ADAMTS6__ENST00000381055.7__7170__30__0.36667__65.1372__1 RS0109 d38f0543-02
ATCGAGCGGAAGAGTTGGCC A GATGAAGATTGAGGGAAGAA A GGAGTAAGAGGGTATTAGAT A A
TTACAAGCAGGAGAATGAATGTAGGACAA A TGTGATGGAAGTTAGAGGGT CACGTCTCTCGTCTGCG
GTC
>hMTGE1 d38f0543-01 RS4365	ADAMTS6__ENST00000381055.7__1835__30__0.43333__68.3814__1 RS0332 RS0109 d38f0543-02
ATCGAGCGGAAGAGTTGGCC A GGAGTAAGAGGGTATTAGAT A TGGTGGGAGAGAATGGATTTCTG
CCATTTA A GGGAGAATGAGGTGTAATGT A TGTGATGGAAGTTAGAGGGT CACGTCTCTCGTCTGC
GGTC
>hMTGE1 d38f0543-01 RS0820	RS0109 ADAMTS6__ENST00000381055.7__1745__30__0.4__65.6505__1 RS0332 d38f0543-02
ATCGAGCGGAAGAGTTGGCC A GATGAAGATTGAGGGAAGAA A TGTGATGGAAGTTAGAGGGT A G
TGAGAACAATTAAGCGGGCCACTATAATA A GGGAGAATGAGGTGTAATGT CACGTCTCTCGTCTGCG
GTC
>hMTGE1 d38f0543-01 RS0109 ADAMTS6__ENST00000381055.7__1144__30__0.33333__63.531__1 RS4365	RS0332 d38f0543-02
ATCGAGCGGAAGAGTTGGCC A TGTGATGGAAGTTAGAGGGT A AATCTGTGTTGAGAGTCAAGTTT
AGATGAA A GGAGTAAGAGGGTATTAGAT A GGGAGAATGAGGTGTAATGT CACGTCTCTCGTCTGC
GGTC
>hMTGE1 d38f0543-01 RS4365	RS0820	ADAMTS6__ENST00000381055.7__873__30__0.46667__69.2397__1 RS0109 d38f0543-02
ATCGAGCGGAAGAGTTGGCC A GGAGTAAGAGGGTATTAGAT A GATGAAGATTGAGGGAAGAA A G
ATGAGGCTCAAAATCCAGGTCAACGTCTT A TGTGATGGAAGTTAGAGGGT CACGTCTCTCGTCTGCG
GTC
>hMTGE1 d38f0543-01 RS0332 RS4365	ADAMTS6__ENST00000381055.7__993__30__0.36667__66.0283__0.94525 RS0820	d38f0543-02
ATCGAGCGGAAGAGTTGGCC A GGGAGAATGAGGTGTAATGT A GGAGTAAGAGGGTATTAGAT A T
GCTCCATTTTGATCAACCCTTATTGGAAT A GATGAAGATTGAGGGAAGAA CACGTCTCTCGTCTGCG
GTC
>hMTGE1 d38f0543-01 RS0332 ADAMTS6__ENST00000381055.7__6037__30__0.43333__67.7833__1 RS0820	RS4365	d38f0543-02
ATCGAGCGGAAGAGTTGGCC A GGGAGAATGAGGTGTAATGT A TACAGATGGTCATGACTGAGAGT
GCAGAAA A GATGAAGATTGAGGGAAGAA A GGAGTAAGAGGGTATTAGAT CACGTCTCTCGTCTGC
GGTC
>hMTGE1 d38f0543-01 RS0820	RS0332 ADAMTS6__ENST00000381055.7__4916__30__0.43333__68.3762__1 RS0109 d38f0543-02
ATCGAGCGGAAGAGTTGGCC A GATGAAGATTGAGGGAAGAA A GGGAGAATGAGGTGTAATGT A T
CAGCACTGAGTTTATAGACTTGCACAGCT A TGTGATGGAAGTTAGAGGGT CACGTCTCTCGTCTGCG
GTC
>hMTGE1 d38f0543-01 RS0109 ADAMTS6__ENST00000381055.7__5789__30__0.46667__70.183__1 RS0332 RS0820	d38f0543-02
ATCGAGCGGAAGAGTTGGCC A TGTGATGGAAGTTAGAGGGT A GAGTTTTAGGTGTTGGTGCATGC
ATGGTGT A GGGAGAATGAGGTGTAATGT A GATGAAGATTGAGGGAAGAA CACGTCTCTCGTCTGC
GGTC
>hMTGE1 d38f0543-01 RS0109 RS0820	ADAMTS6__ENST00000381055.7__2998__30__0.46667__70.0587__1 RS0332 d38f0543-02
ATCGAGCGGAAGAGTTGGCC A TGTGATGGAAGTTAGAGGGT A GATGAAGATTGAGGGAAGAA A T
GAAGAACCCTTCAATGGCATCACATGTGC A GGGAGAATGAGGTGTAATGT CACGTCTCTCGTCTGCG
GTC
>hMTGE1 d38f0543-01 RS0332 RS4365	ADAMTS6__ENST00000381055.7__2209__30__0.5__70.5203__0.7903 RS0109 d38f0543-02
ATCGAGCGGAAGAGTTGGCC A GGGAGAATGAGGTGTAATGT A GGAGTAAGAGGGTATTAGAT A C
ACGGCCTGAATCTAGAAAGCTGGTGATGT A TGTGATGGAAGTTAGAGGGT CACGTCTCTCGTCTGCG
GTC
>hMTGE1 d38f0543-01 RS0109 RS4365	ADAMTS6__ENST00000381055.7__1084__30__0.4__66.263__1 RS0332 d38f0543-02
ATCGAGCGGAAGAGTTGGCC A TGTGATGGAAGTTAGAGGGT A GGAGTAAGAGGGTATTAGAT A A
TAACTTAGATACTGCCTGCTGTGGATCAA A GGGAGAATGAGGTGTAATGT CACGTCTCTCGTCTGCG
GTC
>hMTGE1 d38f0543-01 RS4365	RS0820	ADAMTS6__ENST00000381055.7__5158__30__0.56667__74.1456__1 RS0109 d38f0543-02
ATCGAGCGGAAGAGTTGGCC A GGAGTAAGAGGGTATTAGAT A GATGAAGATTGAGGGAAGAA A C
ACACGTGCAGCAATCCAAAGGGCAGAAGC A TGTGATGGAAGTTAGAGGGT CACGTCTCTCGTCTGCG
GTC
>hMTGE1 d38f0543-01 RS0332 ADAMTS6__ENST00000381055.7__5604__30__0.4__65.7771__0.93273 RS0820	RS4365	d38f0543-02
ATCGAGCGGAAGAGTTGGCC A GGGAGAATGAGGTGTAATGT A AAACTTGAAGATGGGGAAAATAC
GAGCTAG A GATGAAGATTGAGGGAAGAA A GGAGTAAGAGGGTATTAGAT CACGTCTCTCGTCTGC
GGTC
>hMTGE1 d38f0543-01 RS0820	ADAMTS6__ENST00000381055.7__6277__30__0.46667__69.6323__1 RS4365	RS0109 d38f0543-02
ATCGAGCGGAAGAGTTGGCC A GATGAAGATTGAGGGAAGAA A CCAGGGCACATTAGCACCAAGTT
AACTGTT A GGAGTAAGAGGGTATTAGAT A TGTGATGGAAGTTAGAGGGT CACGTCTCTCGTCTGC
GGTC
>hMTGE1 d38f0543-01 RS0820	ADAMTS6__ENST00000381055.7__5188__30__0.36667__65.5461__1 RS0109 RS0332 d38f0543-02
ATCGAGCGGAAGAGTTGGCC A GATGAAGATTGAGGGAAGAA A TTTTGCATGGTATCATCTCAGTA
AGCTCAA A TGTGATGGAAGTTAGAGGGT A GGGAGAATGAGGTGTAATGT CACGTCTCTCGTCTGC
GGTC
>hMTGE1 d38f0543-01 RS0820	RS0332 ADAMTS6__ENST00000381055.7__2112__30__0.5__72.086__1 RS0109 d38f0543-02
ATCGAGCGGAAGAGTTGGCC A GATGAAGATTGAGGGAAGAA A GGGAGAATGAGGTGTAATGT A T
GCTGCTTCATGACCTTTCGTCCCACAAGA A TGTGATGGAAGTTAGAGGGT CACGTCTCTCGTCTGCG
GTC
>hMTGE1 d38f0543-01 RS0820	ADAMTS6__ENST00000381055.7__3388__30__0.5__69.5332__1 RS4365	RS0109 d38f0543-02
ATCGAGCGGAAGAGTTGGCC A GATGAAGATTGAGGGAAGAA A CTGAGCATTCTGACCAAGGCTGA
TGATTCC A GGAGTAAGAGGGTATTAGAT A TGTGATGGAAGTTAGAGGGT CACGTCTCTCGTCTGC
GGTC
>hMTGE1 d38f0543-01 RS4365	RS0109 ADAMTS6__ENST00000381055.7__5434__30__0.3__61.6523__1 RS0332 d38f0543-02
ATCGAGCGGAAGAGTTGGCC A GGAGTAAGAGGGTATTAGAT A TGTGATGGAAGTTAGAGGGT A C
TAGTCTTCATGAAATTTTCTTCTTTGGTT A GGGAGAATGAGGTGTAATGT CACGTCTCTCGTCTGCG
GTC
>hMTGE1 d38f0543-01 RS0109 ADAMTS6__ENST00000381055.7__1325__30__0.3__61.7553__1 RS0332 RS4365	d38f0543-02
ATCGAGCGGAAGAGTTGGCC A TGTGATGGAAGTTAGAGGGT A AAATACTCTTCATCTTCTGTAGC
AATAACA A GGGAGAATGAGGTGTAATGT A GGAGTAAGAGGGTATTAGAT CACGTCTCTCGTCTGC
GGTC
>hMTGE1 d38f0543-01 RS0109 RS0820	ADAMTS6__ENST00000381055.7__2908__30__0.5__71.2385__1 RS4365	d38f0543-02
ATCGAGCGGAAGAGTTGGCC A TGTGATGGAAGTTAGAGGGT A GATGAAGATTGAGGGAAGAA A C
ACAGCCTACGTGCTTGCATTCTCCATTGA A GGAGTAAGAGGGTATTAGAT CACGTCTCTCGTCTGCG
GTC
>hMTGE1 d38f0543-01 RS0332 RS4365	ADAMTS6__ENST00000381055.7__714__30__0.4__67.3768__0.93114 RS0820	d38f0543-02
ATCGAGCGGAAGAGTTGGCC A GGGAGAATGAGGTGTAATGT A GGAGTAAGAGGGTATTAGAT A A
TTGGATGTTCCACTGTTTAAGAGCCACTT A GATGAAGATTGAGGGAAGAA CACGTCTCTCGTCTGCG
GTC
>hMTGE1 d38f0543-01 RS4365	ADAMTS6__ENST00000381055.7__392__30__0.46667__68.3915__1 RS0332 RS0820	d38f0543-02
ATCGAGCGGAAGAGTTGGCC A GGAGTAAGAGGGTATTAGAT A CAGCCAGAATAAAACCCTATGGT
CTGGCTA A GGGAGAATGAGGTGTAATGT A GATGAAGATTGAGGGAAGAA CACGTCTCTCGTCTGC
GGTC
>hMTGE1 d38f0543-01 RS0820	ADAMTS6__ENST00000381055.7__1__30__0.6__75.5935__1 RS0109 RS0332 d38f0543-02
ATCGAGCGGAAGAGTTGGCC A GATGAAGATTGAGGGAAGAA A GGCAGCTTTTCCTCGGAGGCAGA
GCACACT A TGTGATGGAAGTTAGAGGGT A GGGAGAATGAGGTGTAATGT CACGTCTCTCGTCTGC
GGTC
>hMTGE1 d38f0543-01 RS0820	RS0332 ADAMTS6__ENST00000381055.7__2728__30__0.46667__68.5682__1 RS4365	d38f0543-02
ATCGAGCGGAAGAGTTGGCC A GATGAAGATTGAGGGAAGAA A GGGAGAATGAGGTGTAATGT A C
TCGGAAAGGCATATTGTCAAAGTCTGCAC A GGAGTAAGAGGGTATTAGAT CACGTCTCTCGTCTGCG
GTC
>hMTGE1 d38f0543-01 RS0332 RS0820	ADAMTS6__ENST00000381055.7__2052__30__0.36667__66.3393__1 RS0109 d38f0543-02
ATCGAGCGGAAGAGTTGGCC A GGGAGAATGAGGTGTAATGT A GATGAAGATTGAGGGAAGAA A A
TTGTGACCAATCTCATGTGCAATGGTAAA A TGTGATGGAAGTTAGAGGGT CACGTCTCTCGTCTGCG
GTC
>hMTGE1 d38f0543-01 RS0820	RS0109 ADAMTS6__ENST00000381055.7__1295__30__0.5__71.1772__1 RS0332 d38f0543-02
ATCGAGCGGAAGAGTTGGCC A GATGAAGATTGAGGGAAGAA A TGTGATGGAAGTTAGAGGGT A C
CATGCAACCCAACACAGTTGCTTAAAGCC A GGGAGAATGAGGTGTAATGT CACGTCTCTCGTCTGCG
GTC
>hMTGE1 d38f0543-01 RS0820	ADAMTS6__ENST00000381055.7__1445__30__0.4__66.3052__1 RS0109 RS0332 d38f0543-02
ATCGAGCGGAAGAGTTGGCC A GATGAAGATTGAGGGAAGAA A TGAGAGTGATCATACAGATGTCG
TTGTTGA A TGTGATGGAAGTTAGAGGGT A GGGAGAATGAGGTGTAATGT CACGTCTCTCGTCTGC
GGTC
>hMTGE1 d38f0543-01 RS0109 ADAMTS6__ENST00000381055.7__3028__30__0.56667__73.2903__1 RS0332 RS0820	d38f0543-02
ATCGAGCGGAAGAGTTGGCC A TGTGATGGAAGTTAGAGGGT A CCATGTAGCCTCCCCTGGGCAGT
GAATCAT A GGGAGAATGAGGTGTAATGT A GATGAAGATTGAGGGAAGAA CACGTCTCTCGTCTGC
GGTC
>hMTGE1 d38f0543-01 RS4365	ADAMTS6__ENST00000381055.7__6889__30__0.4__65.5268__1 RS0332 RS0109 d38f0543-02
ATCGAGCGGAAGAGTTGGCC A GGAGTAAGAGGGTATTAGAT A TTTTTTAGTAGGACTTTATCCCA
GTGGCAG A GGGAGAATGAGGTGTAATGT A TGTGATGGAAGTTAGAGGGT CACGTCTCTCGTCTGC
GGTC
>hMTGE1 d38f0543-01 RS4365	RS0109 ADAMTS6__ENST00000381055.7__1355__30__0.36667__64.2985__1 RS0332 d38f0543-02
ATCGAGCGGAAGAGTTGGCC A GGAGTAAGAGGGTATTAGAT A TGTGATGGAAGTTAGAGGGT A T
CCTCTGTGGTATTCTTTAAAGGTTCGATA A GGGAGAATGAGGTGTAATGT CACGTCTCTCGTCTGCG
GTC
>hMTGE1 d38f0543-01 RS0332 ADAMTS6__ENST00000381055.7__5917__30__0.3__60.7633__0.90404 RS0109 RS4365	d38f0543-02
ATCGAGCGGAAGAGTTGGCC A GGGAGAATGAGGTGTAATGT A TAGTCATCTGCATTAGATCATGA
TATATGT A TGTGATGGAAGTTAGAGGGT A GGAGTAAGAGGGTATTAGAT CACGTCTCTCGTCTGC
GGTC
>hMTGE1 d38f0543-01 RS4365	RS0820	ADAMTS6__ENST00000381055.7__6469__30__0.7__79.2022__0.93096 RS0109 d38f0543-02
ATCGAGCGGAAGAGTTGGCC A GGAGTAAGAGGGTATTAGAT A GATGAAGATTGAGGGAAGAA A G
CTGTGCAGTGCCTGGGGGATGGCCCTCAC A TGTGATGGAAGTTAGAGGGT CACGTCTCTCGTCTGCG
GTC
>hMTGE1 d38f0543-01 RS0109 RS0820	ADAMTS6__ENST00000381055.7__6829__30__0.53333__69.0719__1 RS4365	d38f0543-02
ATCGAGCGGAAGAGTTGGCC A TGTGATGGAAGTTAGAGGGT A GATGAAGATTGAGGGAAGAA A C
CCTGGGGTTCCCTAAGTAGTCTATGTAGC A GGAGTAAGAGGGTATTAGAT CACGTCTCTCGTCTGCG
GTC
>hMTGE1 d38f0543-01 RS0109 RS0332 ADAMTS6__ENST00000381055.7__2082__30__0.33333__64.5314__1 RS4365	d38f0543-02
ATCGAGCGGAAGAGTTGGCC A TGTGATGGAAGTTAGAGGGT A GGGAGAATGAGGTGTAATGT A A
TTTCCAATTCCATCATGGTTCATACCAAA A GGAGTAAGAGGGTATTAGAT CACGTCTCTCGTCTGCG
GTC
>hMTGE1 d38f0543-01 RS0083 DCN__ENST00000052754.9__5760__30__0.56667__72.3552__0.95715 RS0307 RS0406 d38f0543-02
ATCGAGCGGAAGAGTTGGCC A ATAGGAAATGGTGGTAGTGT A CAGGAGGCAACTCACCCAGTCCT
TTTCTGG A TGTGGAGGGATTGAAGGATA A GATGATGTAGTAGTAAGGGT CACGTCTCTCGTCTGC
GGTC
>hMTGE1 d38f0543-01 RS0237 RS0307 DCN__ENST00000052754.9__5529__30__0.33333__63.5944__1 RS0406 d38f0543-02
ATCGAGCGGAAGAGTTGGCC A GGGTTGATTAGTGGTAGAAA A TGTGGAGGGATTGAAGGATA A G
TGATTTGAAATAATTGTGACAGATGGTGT A GATGATGTAGTAGTAAGGGT CACGTCTCTCGTCTGCG
GTC
>hMTGE1 d38f0543-01 RS0237 RS0307 DCN__ENST00000052754.9__4131__30__0.33333__63.9597__1 RS0083 d38f0543-02
ATCGAGCGGAAGAGTTGGCC A GGGTTGATTAGTGGTAGAAA A TGTGGAGGGATTGAAGGATA A A
GAACTGACACATAAGAATTTCCCTTGAAA A ATAGGAAATGGTGGTAGTGT CACGTCTCTCGTCTGCG
GTC
>hMTGE1 d38f0543-01 RS0237 RS0406 DCN__ENST00000052754.9__5051__30__0.3__60.6613__1 RS0307 d38f0543-02
ATCGAGCGGAAGAGTTGGCC A GGGTTGATTAGTGGTAGAAA A GATGATGTAGTAGTAAGGGT A G
CCTAATTTATGTCATGAGAATTACATAGT A TGTGGAGGGATTGAAGGATA CACGTCTCTCGTCTGCG
GTC
>hMTGE1 d38f0543-01 RS0083 RS0237 DCN__ENST00000052754.9__6259__30__0.46667__69.2533__1 RS0307 d38f0543-02
ATCGAGCGGAAGAGTTGGCC A ATAGGAAATGGTGGTAGTGT A GGGTTGATTAGTGGTAGAAA A T
TCTTGGCTTGCTCCCTTCAGTTCTTCATC A TGTGGAGGGATTGAAGGATA CACGTCTCTCGTCTGCG
GTC
>hMTGE1 d38f0543-01 RS0406 DCN__ENST00000052754.9__5640__30__0.3__61.682__1 RS0307 RS0237 d38f0543-02
ATCGAGCGGAAGAGTTGGCC A GATGATGTAGTAGTAAGGGT A GCGTATGCTTGTATATGGTTTTA
ATAAGTT A TGTGGAGGGATTGAAGGATA A GGGTTGATTAGTGGTAGAAA CACGTCTCTCGTCTGC
GGTC
>hMTGE1 d38f0543-01 RS0406 DCN__ENST00000052754.9__3872__30__0.3__61.2565__1 RS0237 RS0307 d38f0543-02
ATCGAGCGGAAGAGTTGGCC A GATGATGTAGTAGTAAGGGT A GAAGCCAAAGAAATCAGCTATAT
TTATCTT A GGGTTGATTAGTGGTAGAAA A TGTGGAGGGATTGAAGGATA CACGTCTCTCGTCTGC
GGTC
>hMTGE1 d38f0543-01 RS0307 RS0406 DCN__ENST00000052754.9__2750__30__0.3__60.2168__1 RS0083 d38f0543-02
ATCGAGCGGAAGAGTTGGCC A TGTGGAGGGATTGAAGGATA A GATGATGTAGTAGTAAGGGT A C
TACTATAACTTGCACATATTTCTATGACA A ATAGGAAATGGTGGTAGTGT CACGTCTCTCGTCTGCG
GTC
>hMTGE1 d38f0543-01 RS0083 DCN__ENST00000052754.9__4923__30__0.5__69.2145__1 RS0307 RS0406 d38f0543-02
ATCGAGCGGAAGAGTTGGCC A ATAGGAAATGGTGGTAGTGT A GGCTGTACTGAAGACAGAAAGTG
GTATGGC A TGTGGAGGGATTGAAGGATA A GATGATGTAGTAGTAAGGGT CACGTCTCTCGTCTGC
GGTC
>hMTGE1 d38f0543-01 RS0083 RS0237 DCN__ENST00000052754.9__284__30__0.33333__62.5275__1 RS0406 d38f0543-02
ATCGAGCGGAAGAGTTGGCC A ATAGGAAATGGTGGTAGTGT A GGGTTGATTAGTGGTAGAAA A C
ACAGTTAAAAAATAAGGTTTCCCTCAATG A GATGATGTAGTAGTAAGGGT CACGTCTCTCGTCTGCG
GTC
>hMTGE1 d38f0543-01 RS0406 DCN__ENST00000052754.9__3288__30__0.4__68.0087__0.75619 RS0307 RS0083 d38f0543-02
ATCGAGCGGAAGAGTTGGCC A GATGATGTAGTAGTAAGGGT A TCAAGGTCCAGCTCTGAACAACA
ACAAAAA A TGTGGAGGGATTGAAGGATA A ATAGGAAATGGTGGTAGTGT CACGTCTCTCGTCTGC
GGTC
>hMTGE1 d38f0543-01 RS0237 DCN__ENST00000052754.9__254__30__0.46667__70.3577__1 RS0406 RS0083 d38f0543-02
ATCGAGCGGAAGAGTTGGCC A GGGTTGATTAGTGGTAGAAA A AACACAATCCGGCTGACACCCAC
ATTAGAT A GATGATGTAGTAGTAAGGGT A ATAGGAAATGGTGGTAGTGT CACGTCTCTCGTCTGC
GGTC
>hMTGE1 d38f0543-01 RS0307 RS0406 DCN__ENST00000052754.9__6199__30__0.33333__62.3429__1 RS0237 d38f0543-02
ATCGAGCGGAAGAGTTGGCC A TGTGGAGGGATTGAAGGATA A GATGATGTAGTAGTAAGGGT A C
TTTTTCCGACCATCCTATATAAAATAGCA A GGGTTGATTAGTGGTAGAAA CACGTCTCTCGTCTGCG
GTC
>hMTGE1 d38f0543-01 RS0083 DCN__ENST00000052754.9__6139__30__0.4__66.1145__0.8582 RS0307 RS0406 d38f0543-02
ATCGAGCGGAAGAGTTGGCC A ATAGGAAATGGTGGTAGTGT A CAGTTCTGCTTGACATTCCTCCA
CTTTAAT A TGTGGAGGGATTGAAGGATA A GATGATGTAGTAGTAAGGGT CACGTCTCTCGTCTGC
GGTC
>hMTGE1 d38f0543-01 RS0406 RS0237 DCN__ENST00000052754.9__2810__30__0.4__66.8192__1 RS0083 d38f0543-02
ATCGAGCGGAAGAGTTGGCC A GATGATGTAGTAGTAAGGGT A GGGTTGATTAGTGGTAGAAA A A
TGTTCCACTGCACTCATTCTGCTACTATT A ATAGGAAATGGTGGTAGTGT CACGTCTCTCGTCTGCG
GTC
>hMTGE1 d38f0543-01 RS0083 DCN__ENST00000052754.9__3498__30__0.4__66.753__1 RS0307 RS0406 d38f0543-02
ATCGAGCGGAAGAGTTGGCC A ATAGGAAATGGTGGTAGTGT A AAGAGAAAGGCTGCAGCATAAAG
GGTATAT A TGTGGAGGGATTGAAGGATA A GATGATGTAGTAGTAAGGGT CACGTCTCTCGTCTGC
GGTC
>hMTGE1 d38f0543-01 RS0083 DCN__ENST00000052754.9__3932__30__0.36667__63.7777__0.93955 RS0237 RS0307 d38f0543-02
ATCGAGCGGAAGAGTTGGCC A ATAGGAAATGGTGGTAGTGT A AAGGAAATGAGTCACAGAAAGGT
TAACTAG A GGGTTGATTAGTGGTAGAAA A TGTGGAGGGATTGAAGGATA CACGTCTCTCGTCTGC
GGTC
>hMTGE1 d38f0543-01 RS0307 DCN__ENST00000052754.9__4071__30__0.43333__67.9659__1 RS0083 RS0237 d38f0543-02
ATCGAGCGGAAGAGTTGGCC A TGTGGAGGGATTGAAGGATA A AACAATGGCAGTAGCAACACCAT
AGTTGAG A ATAGGAAATGGTGGTAGTGT A GGGTTGATTAGTGGTAGAAA CACGTCTCTCGTCTGC
GGTC
>hMTGE1 d38f0543-01 RS0237 RS0307 DCN__ENST00000052754.9__6349__30__0.4__65.9324__0.92935 RS0083 d38f0543-02
ATCGAGCGGAAGAGTTGGCC A GGGTTGATTAGTGGTAGAAA A TGTGGAGGGATTGAAGGATA A T
ATCTCTTCTTGCTCACTTTACTCTGCTCA A ATAGGAAATGGTGGTAGTGT CACGTCTCTCGTCTGCG
GTC
>hMTGE1 d38f0543-01 RS0083 RS0406 DCN__ENST00000052754.9__5986__30__0.3__61.3926__1 RS0237 d38f0543-02
ATCGAGCGGAAGAGTTGGCC A ATAGGAAATGGTGGTAGTGT A GATGATGTAGTAGTAAGGGT A G
CTGAAAAAATGAAGTAATATGTGCTAGTA A GGGTTGATTAGTGGTAGAAA CACGTCTCTCGTCTGCG
GTC
>hMTGE1 d38f0543-01 RS0237 RS0083 DCN__ENST00000052754.9__2780__30__0.43333__68.319__1 RS0307 d38f0543-02
ATCGAGCGGAAGAGTTGGCC A GGGTTGATTAGTGGTAGAAA A ATAGGAAATGGTGGTAGTGT A A
GCAGAATTGATTACCTCTCATGTGAGCCA A TGTGGAGGGATTGAAGGATA CACGTCTCTCGTCTGCG
GTC
>hMTGE1 d38f0543-01 RS0237 RS0083 DCN__ENST00000052754.9__6319__30__0.5__70.8861__1 RS0406 d38f0543-02
ATCGAGCGGAAGAGTTGGCC A GGGTTGATTAGTGGTAGAAA A ATAGGAAATGGTGGTAGTGT A C
GTTTGTCCTCTCTGCTCTTGTTGGAACGT A GATGATGTAGTAGTAAGGGT CACGTCTCTCGTCTGCG
GTC
>hMTGE1 d38f0543-01 RS0237 DCN__ENST00000052754.9__3971__30__0.3__60.6654__0.99999 RS0083 RS0406 d38f0543-02
ATCGAGCGGAAGAGTTGGCC A GGGTTGATTAGTGGTAGAAA A CCATAAGACATGTACAATTAATA
TTCCCAT A ATAGGAAATGGTGGTAGTGT A GATGATGTAGTAGTAAGGGT CACGTCTCTCGTCTGC
GGTC
>hMTGE1 d38f0543-01 RS0406 RS0083 DCN__ENST00000052754.9__6979__30__0.4__65.9864__1 RS0237 d38f0543-02
ATCGAGCGGAAGAGTTGGCC A GATGATGTAGTAGTAAGGGT A ATAGGAAATGGTGGTAGTGT A A
AGGATCACAATCTATATTCCGGCATCTCT A GGGTTGATTAGTGGTAGAAA CACGTCTCTCGTCTGCG
GTC
>hMTGE1 d38f0543-01 RS0307 DCN__ENST00000052754.9__6049__30__0.53333__71.9656__0.92875 RS0083 RS0237 d38f0543-02
ATCGAGCGGAAGAGTTGGCC A TGTGGAGGGATTGAAGGATA A GCACTGCTGTGTCTCTGCCACTA
GAACACT A ATAGGAAATGGTGGTAGTGT A GGGTTGATTAGTGGTAGAAA CACGTCTCTCGTCTGC
GGTC
>hMTGE1 d38f0543-01 RS0237 DCN__ENST00000052754.9__6619__30__0.33333__62.5686__1 RS0307 RS0083 d38f0543-02
ATCGAGCGGAAGAGTTGGCC A GGGTTGATTAGTGGTAGAAA A TTTCTACTATTATCCAGGTCAAA
GTCTTCA A TGTGGAGGGATTGAAGGATA A ATAGGAAATGGTGGTAGTGT CACGTCTCTCGTCTGC
GGTC
>hMTGE1 d38f0543-01 RS0307 RS0083 DCN__ENST00000052754.9__4984__30__0.33333__62.2048__0.92868 RS0237 d38f0543-02
ATCGAGCGGAAGAGTTGGCC A TGTGGAGGGATTGAAGGATA A ATAGGAAATGGTGGTAGTGT A G
CTTTAAAAGATCATGAATACTGTGTTCTG A GGGTTGATTAGTGGTAGAAA CACGTCTCTCGTCTGCG
GTC
>hMTGE1 d38f0543-01 RS0406 RS0237 DCN__ENST00000052754.9__4351__30__0.33333__63.4577__0.78418 RS0083 d38f0543-02
ATCGAGCGGAAGAGTTGGCC A GATGATGTAGTAGTAAGGGT A GGGTTGATTAGTGGTAGAAA A G
AGAAAGTAAGTTTCTGTTGTTTTAAGCCA A ATAGGAAATGGTGGTAGTGT CACGTCTCTCGTCTGCG
GTC
>hMTGE1 d38f0543-01 RS0406 RS0237 DCN__ENST00000052754.9__5230__30__0.3__61.0538__1 RS0307 d38f0543-02
ATCGAGCGGAAGAGTTGGCC A GATGATGTAGTAGTAAGGGT A GGGTTGATTAGTGGTAGAAA A G
CAATTCTTCCTTCGTATAAAGATAAGATT A TGTGGAGGGATTGAAGGATA CACGTCTCTCGTCTGCG
GTC
>hMTGE1 d38f0543-01 RS0307 RS0083 DCN__ENST00000052754.9__6949__30__0.4__65.5581__1 RS0406 d38f0543-02
ATCGAGCGGAAGAGTTGGCC A TGTGGAGGGATTGAAGGATA A ATAGGAAATGGTGGTAGTGT A A
GAATTTATGTCTACAGCTCAACCCTTTCC A GATGATGTAGTAGTAAGGGT CACGTCTCTCGTCTGCG
GTC
>hMTGE1 d38f0543-01 RS0406 DCN__ENST00000052754.9__3162__30__0.3__62.5708__0.93157 RS0307 RS0083 d38f0543-02
ATCGAGCGGAAGAGTTGGCC A GATGATGTAGTAGTAAGGGT A TGAAAAAGAGAAGAAAAAGAGAG
GTTTCTT A TGTGGAGGGATTGAAGGATA A ATAGGAAATGGTGGTAGTGT CACGTCTCTCGTCTGC
GGTC
>hMTGE1 d38f0543-01 RS0083 DCN__ENST00000052754.9__5435__30__0.36667__65.2329__1 RS0406 RS0237 d38f0543-02
ATCGAGCGGAAGAGTTGGCC A ATAGGAAATGGTGGTAGTGT A TGAGCAGCAAAATCAAGAGTGAA
ATAACTG A GATGATGTAGTAGTAAGGGT A GGGTTGATTAGTGGTAGAAA CACGTCTCTCGTCTGC
GGTC
>hMTGE1 d38f0543-01 RS0083 DCN__ENST00000052754.9__4101__30__0.4__66.6257__1 RS0307 RS0237 d38f0543-02
ATCGAGCGGAAGAGTTGGCC A ATAGGAAATGGTGGTAGTGT A TGATTATAGCTCGAACTGTGTGC
CTGTAAT A TGTGGAGGGATTGAAGGATA A GGGTTGATTAGTGGTAGAAA CACGTCTCTCGTCTGC
GGTC
>hMTGE1 d38f0543-01 RS0406 RS0307 DCN__ENST00000052754.9__6229__30__0.46667__68.2723__1 RS0083 d38f0543-02
ATCGAGCGGAAGAGTTGGCC A GATGATGTAGTAGTAAGGGT A TGTGGAGGGATTGAAGGATA A T
CCCTGCTCAAATGTCACTCCTGATAAGTC A ATAGGAAATGGTGGTAGTGT CACGTCTCTCGTCTGCG
GTC
>hMTGE1 d38f0543-01 RS0237 RS0406 DCN__ENST00000052754.9__4803__30__0.3__61.5237__1 RS0083 d38f0543-02
ATCGAGCGGAAGAGTTGGCC A GGGTTGATTAGTGGTAGAAA A GATGATGTAGTAGTAAGGGT A C
CATAATCGAACAACAGTTTTAATGAAAAC A ATAGGAAATGGTGGTAGTGT CACGTCTCTCGTCTGCG
GTC
>hMTGE1 d38f0543-01 RS0083 DCN__ENST00000052754.9__3192__30__0.5__68.1993__1 RS0237 RS0406 d38f0543-02
ATCGAGCGGAAGAGTTGGCC A ATAGGAAATGGTGGTAGTGT A GTAGTCATGAGAGGAGGATCTCT
TGGGAGA A GGGTTGATTAGTGGTAGAAA A GATGATGTAGTAGTAAGGGT CACGTCTCTCGTCTGC
GGTC
>hMTGE1 d38f0543-01 RS0406 DCN__ENST00000052754.9__4041__30__0.33333__61.2161__1 RS0237 RS0083 d38f0543-02
ATCGAGCGGAAGAGTTGGCC A GATGATGTAGTAGTAAGGGT A CCCTTTCCATTTACTCTACTTTG
ATCTATA A GGGTTGATTAGTGGTAGAAA A ATAGGAAATGGTGGTAGTGT CACGTCTCTCGTCTGC
GGTC
>hMTGE1 d38f0543-01 RS0307 DCN__ENST00000052754.9__6079__30__0.46667__69.5735__1 RS0406 RS0083 d38f0543-02
ATCGAGCGGAAGAGTTGGCC A TGTGGAGGGATTGAAGGATA A CAACATCTGCTTCAGAGGGCAAG
GCATTAT A GATGATGTAGTAGTAAGGGT A ATAGGAAATGGTGGTAGTGT CACGTCTCTCGTCTGC
GGTC
>hMTGE1 d38f0543-01 RS0083 RS0237 DCN__ENST00000052754.9__2960__30__0.56667__73.4048__1 RS0307 d38f0543-02
ATCGAGCGGAAGAGTTGGCC A ATAGGAAATGGTGGTAGTGT A GGGTTGATTAGTGGTAGAAA A T
ATGCCAACCTGTCAGAGGTGTGTCCCAGC A TGTGGAGGGATTGAAGGATA CACGTCTCTCGTCTGCG
GTC
>hMTGE1 d38f0543-01 RS0307 DCN__ENST00000052754.9__5730__30__0.4__65.3464__1 RS0237 RS0406 d38f0543-02
ATCGAGCGGAAGAGTTGGCC A TGTGGAGGGATTGAAGGATA A TTATCTTATACTGGGGTAGGGTG
TGCATAT A GGGTTGATTAGTGGTAGAAA A GATGATGTAGTAGTAAGGGT CACGTCTCTCGTCTGC
GGTC
>hMTGE1 d38f0543-01 RS0307 DCN__ENST00000052754.9__4471__30__0.4__64.7021__1 RS0237 RS0083 d38f0543-02
ATCGAGCGGAAGAGTTGGCC A TGTGGAGGGATTGAAGGATA A AGAACACCTAGATTTAACCAGAA
ACCTAGG A GGGTTGATTAGTGGTAGAAA A ATAGGAAATGGTGGTAGTGT CACGTCTCTCGTCTGC
GGTC
>hMTGE1 d38f0543-01 RS0307 RS0237 DCN__ENST00000052754.9__6379__30__0.3__60.8193__1 RS0083 d38f0543-02
ATCGAGCGGAAGAGTTGGCC A TGTGGAGGGATTGAAGGATA A GGGTTGATTAGTGGTAGAAA A T
CATTACCTTTCTGACCTTGTATCATATAT A ATAGGAAATGGTGGTAGTGT CACGTCTCTCGTCTGCG
GTC
>hMTGE1 d38f0543-01 RS0083 DCN__ENST00000052754.9__2930__30__0.4__65.5248__1 RS0237 RS0406 d38f0543-02
ATCGAGCGGAAGAGTTGGCC A ATAGGAAATGGTGGTAGTGT A ATACGTCTTGGATTTTGAACTTA
GTCCCTG A GGGTTGATTAGTGGTAGAAA A GATGATGTAGTAGTAAGGGT CACGTCTCTCGTCTGC
GGTC
>hMTGE1 d38f0543-01 RS0307 DCN__ENST00000052754.9__5820__30__0.53333__72.0555__1 RS0406 RS0083 d38f0543-02
ATCGAGCGGAAGAGTTGGCC A TGTGGAGGGATTGAAGGATA A TGGCCTGGGAAGAGTCTCCTGAT
CTCCAAT A GATGATGTAGTAGTAAGGGT A ATAGGAAATGGTGGTAGTGT CACGTCTCTCGTCTGC
GGTC
>hMTGE1 d38f0543-01 RS0307 DCN__ENST00000052754.9__3438__30__0.46667__70.6895__1 RS0083 RS0237 d38f0543-02
ATCGAGCGGAAGAGTTGGCC A TGTGGAGGGATTGAAGGATA A ATTGAAGGCTACAACATGAAGGG
TGCGTCA A ATAGGAAATGGTGGTAGTGT A GGGTTGATTAGTGGTAGAAA CACGTCTCTCGTCTGC
GGTC
>hMTGE1 d38f0543-01 RS0237 RS0406 DCN__ENST00000052754.9__4954__30__0.3__61.248__1 RS0083 d38f0543-02
ATCGAGCGGAAGAGTTGGCC A GGGTTGATTAGTGGTAGAAA A GATGATGTAGTAGTAAGGGT A G
AAAATCTGTGTCACTTGAATAAACTAAGA A ATAGGAAATGGTGGTAGTGT CACGTCTCTCGTCTGCG
GTC
>hMTGE1 d38f0543-01 RS0307 DCN__ENST00000052754.9__4893__30__0.46667__67.3156__1 RS0406 RS0237 d38f0543-02
ATCGAGCGGAAGAGTTGGCC A TGTGGAGGGATTGAAGGATA A CTAGGCTAGCATAAATGTACAAC
AGAGGCC A GATGATGTAGTAGTAAGGGT A GGGTTGATTAGTGGTAGAAA CACGTCTCTCGTCTGC
GGTC
>hMTGE1 d38f0543-01 RS0083 RS0307 DCN__ENST00000052754.9__4200__30__0.5__72.3742__0.93006 RS0406 d38f0543-02
ATCGAGCGGAAGAGTTGGCC A ATAGGAAATGGTGGTAGTGT A TGTGGAGGGATTGAAGGATA A A
AGTGTGGACCAAGAAGCAGCAGCATTCCT A GATGATGTAGTAGTAAGGGT CACGTCTCTCGTCTGCG
GTC
>hMTGE1 d38f0543-01 RS0083 RS0307 DCN__ENST00000052754.9__7099__30__0.3__63.0923__0.84363 RS0406 d38f0543-02
ATCGAGCGGAAGAGTTGGCC A ATAGGAAATGGTGGTAGTGT A TGTGGAGGGATTGAAGGATA A T
TATCTTAGAAACCACAGAACATTGCAAAA A GATGATGTAGTAGTAAGGGT CACGTCTCTCGTCTGCG
GTC
>hMTGE1 d38f0543-01 RS0406 RS0307 DCN__ENST00000052754.9__2630__30__0.3__60.7683__1 RS0083 d38f0543-02
ATCGAGCGGAAGAGTTGGCC A GATGATGTAGTAGTAAGGGT A TGTGGAGGGATTGAAGGATA A C
TATGATTTATAGGGGTTTTAACCATCAAA A ATAGGAAATGGTGGTAGTGT CACGTCTCTCGTCTGCG
GTC
>hMTGE1 d38f0543-01 RS0237 RS0307 DCN__ENST00000052754.9__4593__30__0.3__60.0184__1 RS0406 d38f0543-02
ATCGAGCGGAAGAGTTGGCC A GGGTTGATTAGTGGTAGAAA A TGTGGAGGGATTGAAGGATA A C
CTTAATCCAATATAACTCATGTTCATAGA A GATGATGTAGTAGTAAGGGT CACGTCTCTCGTCTGCG
GTC
>hMTGE1 d38f0543-01 RS0406 DCN__ENST00000052754.9__6889__30__0.4__66.023__1 RS0307 RS0237 d38f0543-02
ATCGAGCGGAAGAGTTGGCC A GATGATGTAGTAGTAAGGGT A TCCTTGACACCTCCATATGGAAG
TTGAATA A TGTGGAGGGATTGAAGGATA A GGGTTGATTAGTGGTAGAAA CACGTCTCTCGTCTGC
GGTC
>hMTGE1 d38f0543-01 RS0406 RS0083 DCN__ENST00000052754.9__6709__30__0.46667__68.1965__1 RS0237 d38f0543-02
ATCGAGCGGAAGAGTTGGCC A GATGATGTAGTAGTAAGGGT A ATAGGAAATGGTGGTAGTGT A T
TCTCTCTCATGCCCCATCTGATCATTCAG A GGGTTGATTAGTGGTAGAAA CACGTCTCTCGTCTGCG
GTC
>hMTGE1 d38f0543-01 RS0406 RS0307 DCN__ENST00000052754.9__6679__30__0.5__70.2395__0.95336 RS0237 d38f0543-02
ATCGAGCGGAAGAGTTGGCC A GATGATGTAGTAGTAAGGGT A TGTGGAGGGATTGAAGGATA A C
CATCCCTGGCCTCTCTACCATCAAAACAA A GGGTTGATTAGTGGTAGAAA CACGTCTCTCGTCTGCG
GTC
>hMTGE1 d38f0543-01 RS0307 RS0083 DCN__ENST00000052754.9__3071__30__0.3__60.4671__1 RS0237 d38f0543-02
ATCGAGCGGAAGAGTTGGCC A TGTGGAGGGATTGAAGGATA A ATAGGAAATGGTGGTAGTGT A G
GAAAAGAGTAACTTTCCCTAATGTTAATA A GGGTTGATTAGTGGTAGAAA CACGTCTCTCGTCTGCG
GTC
>hMTGE1 d38f0543-01 RS0237 RS0406 DCN__ENST00000052754.9__5700__30__0.4__67.0299__1 RS0307 d38f0543-02
ATCGAGCGGAAGAGTTGGCC A GGGTTGATTAGTGGTAGAAA A GATGATGTAGTAGTAAGGGT A G
CCCTTTCTTTTGGCTCAAAATTGTTCAAC A TGTGGAGGGATTGAAGGATA CACGTCTCTCGTCTGCG
GTC
>hMTGE1 d38f0543-01 RS0406 RS0237 DCN__ENST00000052754.9__6169__30__0.53333__70.9923__0.98133 RS0307 d38f0543-02
ATCGAGCGGAAGAGTTGGCC A GATGATGTAGTAGTAAGGGT A GGGTTGATTAGTGGTAGAAA A A
GTCTCACCCCCTTCACATCCCTTATTCCC A TGTGGAGGGATTGAAGGATA CACGTCTCTCGTCTGCG
GTC
>hMTGE1 d38f0543-01 RS0406 DCN__ENST00000052754.9__6799__30__0.46667__66.9108__0.92951 RS0237 RS0307 d38f0543-02
ATCGAGCGGAAGAGTTGGCC A GATGATGTAGTAGTAAGGGT A CCTCCCAGTCATTACCATCTCAG
TAAATGG A GGGTTGATTAGTGGTAGAAA A TGTGGAGGGATTGAAGGATA CACGTCTCTCGTCTGC
GGTC
>hMTGE1 d38f0543-01 RS0406 DCN__ENST00000052754.9__5313__30__0.53333__71.977__1 RS0307 RS0237 d38f0543-02
ATCGAGCGGAAGAGTTGGCC A GATGATGTAGTAGTAAGGGT A CAGTCTTGGACTGGGACTGCCTG
GAACATT A TGTGGAGGGATTGAAGGATA A GGGTTGATTAGTGGTAGAAA CACGTCTCTCGTCTGC
GGTC
>hMTGE1 d38f0543-01 RS0307 RS0406 DCN__ENST00000052754.9__4230__30__0.5__68.05__1 RS0083 d38f0543-02
ATCGAGCGGAAGAGTTGGCC A TGTGGAGGGATTGAAGGATA A GATGATGTAGTAGTAAGGGT A C
GAGAGGACTCTCTGCTGACTTATTTCTCC A ATAGGAAATGGTGGTAGTGT CACGTCTCTCGTCTGCG
GTC
>hMTGE1 d38f0543-01 RS1199	CHST9__ENST00000618847.4__10271__30__0.6__75.7253__1 RS0639 RS0578 d38f0543-02
ATCGAGCGGAAGAGTTGGCC A GAGGTGGTTGGAAAGTTTGA A GATGGTCATGCGGGGCAGGCAAC
TCTTGGA A AGTGTGGGATTGATGAGATA A GGGTGGTTTAGTGTGTGTTT CACGTCTCTCGTCTGC
GGTC
>hMTGE1 d38f0543-01 RS1199	RS0639 CHST9__ENST00000618847.4__5886__30__0.53333__69.7036__1 RS0578 d38f0543-02
ATCGAGCGGAAGAGTTGGCC A GAGGTGGTTGGAAAGTTTGA A AGTGTGGGATTGATGAGATA A T
ACTAGGGAAGGAGACTCAGGAAGAAGGGG A GGGTGGTTTAGTGTGTGTTT CACGTCTCTCGTCTGCG
GTC
>hMTGE1 d38f0543-01 RS0578 RS1199	CHST9__ENST00000618847.4__5348__30__0.3__62.5223__1 RS0639 d38f0543-02
ATCGAGCGGAAGAGTTGGCC A GGGTGGTTTAGTGTGTGTTT A GAGGTGGTTGGAAAGTTTGA A C
GGAAAGCAAAAGTAAATATTGGTTTGTAA A AGTGTGGGATTGATGAGATA CACGTCTCTCGTCTGCG
GTC
>hMTGE1 d38f0543-01 RS1199	CHST9__ENST00000618847.4__2203__30__0.3__62.8027__1 RS0763 RS0639 d38f0543-02
ATCGAGCGGAAGAGTTGGCC A GAGGTGGTTGGAAAGTTTGA A TGATCTTAGCATGTTGTGCATTT
TTTATTG A GGGTAGTGGGAATGATTTAT A AGTGTGGGATTGATGAGATA CACGTCTCTCGTCTGC
GGTC
>hMTGE1 d38f0543-01 RS0639 CHST9__ENST00000618847.4__2143__30__0.3__60.6122__1 RS0763 RS1199	d38f0543-02
ATCGAGCGGAAGAGTTGGCC A AGTGTGGGATTGATGAGATA A CTGGTTTTTCTGCTATATTCTCA
TATTGTA A GGGTAGTGGGAATGATTTAT A GAGGTGGTTGGAAAGTTTGA CACGTCTCTCGTCTGC
GGTC
>hMTGE1 d38f0543-01 RS0763 CHST9__ENST00000618847.4__6498__30__0.3__60.6053__1 RS0578 RS0639 d38f0543-02
ATCGAGCGGAAGAGTTGGCC A GGGTAGTGGGAATGATTTAT A CATAAAAAGTGAGATAAATAGCA
CATGAAC A GGGTGGTTTAGTGTGTGTTT A AGTGTGGGATTGATGAGATA CACGTCTCTCGTCTGC
GGTC
>hMTGE1 d38f0543-01 RS0578 CHST9__ENST00000618847.4__8194__30__0.3__62.833__0.9501 RS0763 RS1199	d38f0543-02
ATCGAGCGGAAGAGTTGGCC A GGGTGGTTTAGTGTGTGTTT A AATGAATGCATAAAATGAGATAC
TGTGTGT A GGGTAGTGGGAATGATTTAT A GAGGTGGTTGGAAAGTTTGA CACGTCTCTCGTCTGC
GGTC
>hMTGE1 d38f0543-01 RS0639 CHST9__ENST00000618847.4__8807__30__0.36667__66.3882__0.81523 RS0763 RS0578 d38f0543-02
ATCGAGCGGAAGAGTTGGCC A AGTGTGGGATTGATGAGATA A TTTCCATTTCCCCATTTCATTCT
GAAAGCT A GGGTAGTGGGAATGATTTAT A GGGTGGTTTAGTGTGTGTTT CACGTCTCTCGTCTGC
GGTC
>hMTGE1 d38f0543-01 RS1199	CHST9__ENST00000618847.4__3751__30__0.43333__66.7379__1 RS0639 RS0763 d38f0543-02
ATCGAGCGGAAGAGTTGGCC A GAGGTGGTTGGAAAGTTTGA A TACAATACAGCTTTCCGTAGAGA
ACACTGG A AGTGTGGGATTGATGAGATA A GGGTAGTGGGAATGATTTAT CACGTCTCTCGTCTGC
GGTC
>hMTGE1 d38f0543-01 RS0578 CHST9__ENST00000618847.4__3901__30__0.4__68.3983__1 RS0763 RS1199	d38f0543-02
ATCGAGCGGAAGAGTTGGCC A GGGTGGTTTAGTGTGTGTTT A TTCTTACTTGGCAAAGACATGCA
TGGCTTT A GGGTAGTGGGAATGATTTAT A GAGGTGGTTGGAAAGTTTGA CACGTCTCTCGTCTGC
GGTC
>hMTGE1 d38f0543-01 RS0639 CHST9__ENST00000618847.4__3569__30__0.3__60.267__1 RS0578 RS1199	d38f0543-02
ATCGAGCGGAAGAGTTGGCC A AGTGTGGGATTGATGAGATA A CTTTGTCTGTTCCTTATATAGTT
TTAGGAA A GGGTGGTTTAGTGTGTGTTT A GAGGTGGTTGGAAAGTTTGA CACGTCTCTCGTCTGC
GGTC
>hMTGE1 d38f0543-01 RS0763 CHST9__ENST00000618847.4__6066__30__0.53333__70.1898__1 RS0578 RS0639 d38f0543-02
ATCGAGCGGAAGAGTTGGCC A GGGTAGTGGGAATGATTTAT A GACCTGGCCTTCCTCAGGTAATG
ATCACAG A GGGTGGTTTAGTGTGTGTTT A AGTGTGGGATTGATGAGATA CACGTCTCTCGTCTGC
GGTC
>hMTGE1 d38f0543-01 RS0763 RS1199	CHST9__ENST00000618847.4__6459__30__0.43333__68.3261__1 RS0578 d38f0543-02
ATCGAGCGGAAGAGTTGGCC A GGGTAGTGGGAATGATTTAT A GAGGTGGTTGGAAAGTTTGA A A
ACGAACCTCCCTGACAAAAAAAATCGAGG A GGGTGGTTTAGTGTGTGTTT CACGTCTCTCGTCTGCG
GTC
>hMTGE1 d38f0543-01 RS1199	RS0578 CHST9__ENST00000618847.4__4266__30__0.33333__62.686__1 RS0639 d38f0543-02
ATCGAGCGGAAGAGTTGGCC A GAGGTGGTTGGAAAGTTTGA A GGGTGGTTTAGTGTGTGTTT A T
TACTGCTGCCTATAAAAACAAATAGGATC A AGTGTGGGATTGATGAGATA CACGTCTCTCGTCTGCG
GTC
>hMTGE1 d38f0543-01 RS0578 RS0763 CHST9__ENST00000618847.4__7319__30__0.5__70.7941__0.92911 RS1199	d38f0543-02
ATCGAGCGGAAGAGTTGGCC A GGGTGGTTTAGTGTGTGTTT A GGGTAGTGGGAATGATTTAT A T
CTAAAGGGACTGACCTTGCCTCTGTCCAA A GAGGTGGTTGGAAAGTTTGA CACGTCTCTCGTCTGCG
GTC
>hMTGE1 d38f0543-01 RS0639 CHST9__ENST00000618847.4__7919__30__0.5__69.0895__1 RS1199	RS0578 d38f0543-02
ATCGAGCGGAAGAGTTGGCC A AGTGTGGGATTGATGAGATA A CAGAAAGAAGAATCTTCGGAGAA
GGCTGGG A GAGGTGGTTGGAAAGTTTGA A GGGTGGTTTAGTGTGTGTTT CACGTCTCTCGTCTGC
GGTC
>hMTGE1 d38f0543-01 RS1199	CHST9__ENST00000618847.4__8597__30__0.36667__66.343__0.92938 RS0763 RS0578 d38f0543-02
ATCGAGCGGAAGAGTTGGCC A GAGGTGGTTGGAAAGTTTGA A TTTCAACACAGTGACAGAATGAA
AAGAGCA A GGGTAGTGGGAATGATTTAT A GGGTGGTTTAGTGTGTGTTT CACGTCTCTCGTCTGC
GGTC
>hMTGE1 d38f0543-01 RS1199	RS0578 CHST9__ENST00000618847.4__5422__30__0.3__61.8183__0.89844 RS0639 d38f0543-02
ATCGAGCGGAAGAGTTGGCC A GAGGTGGTTGGAAAGTTTGA A GGGTGGTTTAGTGTGTGTTT A C
CCATATTTGTATGGAAAAAATTTCAGGAT A AGTGTGGGATTGATGAGATA CACGTCTCTCGTCTGCG
GTC
>hMTGE1 d38f0543-01 RS1199	RS0763 CHST9__ENST00000618847.4__4386__30__0.33333__61.4968__1 RS0578 d38f0543-02
ATCGAGCGGAAGAGTTGGCC A GAGGTGGTTGGAAAGTTTGA A GGGTAGTGGGAATGATTTAT A G
CACATCTATAGATAGTTTACAGGTTACAT A GGGTGGTTTAGTGTGTGTTT CACGTCTCTCGTCTGCG
GTC
>hMTGE1 d38f0543-01 RS0639 RS0763 CHST9__ENST00000618847.4__10849__30__0.33333__62.0792__1 RS0578 d38f0543-02
ATCGAGCGGAAGAGTTGGCC A AGTGTGGGATTGATGAGATA A GGGTAGTGGGAATGATTTAT A A
GGATATAGAATGTATAGTGGGAAACAGAA A GGGTGGTTTAGTGTGTGTTT CACGTCTCTCGTCTGCG
GTC
>hMTGE1 d38f0543-01 RS1199	CHST9__ENST00000618847.4__6562__30__0.43333__67.7735__1 RS0763 RS0639 d38f0543-02
ATCGAGCGGAAGAGTTGGCC A GAGGTGGTTGGAAAGTTTGA A ACACAGTTCCTTTCCTCTTGGAA
GACCTAA A GGGTAGTGGGAATGATTTAT A AGTGTGGGATTGATGAGATA CACGTCTCTCGTCTGC
GGTC
>hMTGE1 d38f0543-01 RS0578 RS0763 CHST9__ENST00000618847.4__6772__30__0.63333__75.9041__0.80306 RS0639 d38f0543-02
ATCGAGCGGAAGAGTTGGCC A GGGTGGTTTAGTGTGTGTTT A GGGTAGTGGGAATGATTTAT A C
AGCTCCCTTCCCTCAGCTGCCCTGCTCTA A AGTGTGGGATTGATGAGATA CACGTCTCTCGTCTGCG
GTC
>hMTGE1 d38f0543-01 RS0763 CHST9__ENST00000618847.4__5307__30__0.43333__67.9707__1 RS0639 RS0578 d38f0543-02
ATCGAGCGGAAGAGTTGGCC A GGGTAGTGGGAATGATTTAT A AAGAGTTTGGTAGTGGTATTTGC
TGCTTGG A AGTGTGGGATTGATGAGATA A GGGTGGTTTAGTGTGTGTTT CACGTCTCTCGTCTGC
GGTC
>hMTGE1 d38f0543-01 RS1199	RS0639 CHST9__ENST00000618847.4__3781__30__0.43333__66.3902__1 RS0763 d38f0543-02
ATCGAGCGGAAGAGTTGGCC A GAGGTGGTTGGAAAGTTTGA A AGTGTGGGATTGATGAGATA A G
GTCAGGAAAGGAACATATACAGCAAAAGG A GGGTAGTGGGAATGATTTAT CACGTCTCTCGTCTGCG
GTC
>hMTGE1 d38f0543-01 RS0578 RS0763 CHST9__ENST00000618847.4__4356__30__0.33333__65.5966__1 RS1199	d38f0543-02
ATCGAGCGGAAGAGTTGGCC A GGGTGGTTTAGTGTGTGTTT A GGGTAGTGGGAATGATTTAT A A
ACTGTGGTTTTGGATTTAATTGCCAACTT A GAGGTGGTTGGAAAGTTTGA CACGTCTCTCGTCTGCG
GTC
>hMTGE1 d38f0543-01 RS1199	CHST9__ENST00000618847.4__4115__30__0.5__71.1598__1 RS0639 RS0763 d38f0543-02
ATCGAGCGGAAGAGTTGGCC A GAGGTGGTTGGAAAGTTTGA A TGGTCCTAAAGAACAGTGGTGTT
CCCACCT A AGTGTGGGATTGATGAGATA A GGGTAGTGGGAATGATTTAT CACGTCTCTCGTCTGC
GGTC
>hMTGE1 d38f0543-01 RS0578 CHST9__ENST00000618847.4__2446__30__0.3__64.1298__1 RS1199	RS0639 d38f0543-02
ATCGAGCGGAAGAGTTGGCC A GGGTGGTTTAGTGTGTGTTT A ATTCAGAATGGCAACTTTTGTTT
TTGATGA A GAGGTGGTTGGAAAGTTTGA A AGTGTGGGATTGATGAGATA CACGTCTCTCGTCTGC
GGTC
>hMTGE1 d38f0543-01 RS0763 RS1199	CHST9__ENST00000618847.4__9162__30__0.46667__69.0831__1 RS0639 d38f0543-02
ATCGAGCGGAAGAGTTGGCC A GGGTAGTGGGAATGATTTAT A GAGGTGGTTGGAAAGTTTGA A G
TGGACCCACATGAAAGGGCTGTGTTTATA A AGTGTGGGATTGATGAGATA CACGTCTCTCGTCTGCG
GTC
>hMTGE1 d38f0543-01 RS0578 CHST9__ENST00000618847.4__3254__30__0.3__61.2652__1 RS0639 RS0763 d38f0543-02
ATCGAGCGGAAGAGTTGGCC A GGGTGGTTTAGTGTGTGTTT A AAGGTTGGATTAGAAGGTTTAAT
ACTTTTG A AGTGTGGGATTGATGAGATA A GGGTAGTGGGAATGATTTAT CACGTCTCTCGTCTGC
GGTC
>hMTGE1 d38f0543-01 RS0578 CHST9__ENST00000618847.4__2900__30__0.4__67.0493__1 RS0639 RS1199	d38f0543-02
ATCGAGCGGAAGAGTTGGCC A GGGTGGTTTAGTGTGTGTTT A TTCCCATCCAAATGTTTCCCATC
CAAAATG A AGTGTGGGATTGATGAGATA A GAGGTGGTTGGAAAGTTTGA CACGTCTCTCGTCTGC
GGTC
>hMTGE1 d38f0543-01 RS0578 RS0639 CHST9__ENST00000618847.4__6832__30__0.5__69.8975__1 RS0763 d38f0543-02
ATCGAGCGGAAGAGTTGGCC A GGGTGGTTTAGTGTGTGTTT A AGTGTGGGATTGATGAGATA A G
TGTCTGCAACTATCCTTCAGGTCAAGGGA A GGGTAGTGGGAATGATTTAT CACGTCTCTCGTCTGCG
GTC
>hMTGE1 d38f0543-01 RS0578 CHST9__ENST00000618847.4__5517__30__0.3__62.1893__0.93049 RS0639 RS1199	d38f0543-02
ATCGAGCGGAAGAGTTGGCC A GGGTGGTTTAGTGTGTGTTT A GCAGGAATAAAGAAATAAGCTGA
TTTGAAA A AGTGTGGGATTGATGAGATA A GAGGTGGTTGGAAAGTTTGA CACGTCTCTCGTCTGC
GGTC
>hMTGE1 d38f0543-01 RS0763 RS1199	CHST9__ENST00000618847.4__4025__30__0.4__67.3581__0.93091 RS0639 d38f0543-02
ATCGAGCGGAAGAGTTGGCC A GGGTAGTGGGAATGATTTAT A GAGGTGGTTGGAAAGTTTGA A A
GTCAGGAGAGAAAAATGGAGTTTGGCTTT A AGTGTGGGATTGATGAGATA CACGTCTCTCGTCTGCG
GTC
>hMTGE1 d38f0543-01 RS1199	CHST9__ENST00000618847.4__2870__30__0.36667__65.6372__1 RS0763 RS0639 d38f0543-02
ATCGAGCGGAAGAGTTGGCC A GAGGTGGTTGGAAAGTTTGA A ATCCCTTTTTTTTTCCCCAAGGG
ATCTAAT A GGGTAGTGGGAATGATTTAT A AGTGTGGGATTGATGAGATA CACGTCTCTCGTCTGC
GGTC
>hMTGE1 d38f0543-01 RS0639 RS1199	CHST9__ENST00000618847.4__5676__30__0.3__62.1157__0.81877 RS0763 d38f0543-02
ATCGAGCGGAAGAGTTGGCC A AGTGTGGGATTGATGAGATA A GAGGTGGTTGGAAAGTTTGA A C
AAAGAAATGATATTTTGTTTTCACAAGGC A GGGTAGTGGGAATGATTTAT CACGTCTCTCGTCTGCG
GTC
>hMTGE1 d38f0543-01 RS0639 RS1199	CHST9__ENST00000618847.4__9770__30__0.46667__68.9085__0.9367 RS0763 d38f0543-02
ATCGAGCGGAAGAGTTGGCC A AGTGTGGGATTGATGAGATA A GAGGTGGTTGGAAAGTTTGA A G
ATGGGATAGTGGTGATGCTTGCACAACTA A GGGTAGTGGGAATGATTTAT CACGTCTCTCGTCTGCG
GTC
>hMTGE1 d38f0543-01 RS0639 RS1199	CHST9__ENST00000618847.4__5097__30__0.3__61.368__1 RS0578 d38f0543-02
ATCGAGCGGAAGAGTTGGCC A AGTGTGGGATTGATGAGATA A GAGGTGGTTGGAAAGTTTGA A A
CCCAGTAAGTATTGAATAAATGTTAGCTA A GGGTGGTTTAGTGTGTGTTT CACGTCTCTCGTCTGCG
GTC
>hMTGE1 d38f0543-01 RS0763 CHST9__ENST00000618847.4__3314__30__0.46667__66.5993__1 RS0578 RS0639 d38f0543-02
ATCGAGCGGAAGAGTTGGCC A GGGTAGTGGGAATGATTTAT A GAGAGCACAGCTTAAGTGTATGG
TCTAGAG A GGGTGGTTTAGTGTGTGTTT A AGTGTGGGATTGATGAGATA CACGTCTCTCGTCTGC
GGTC
>hMTGE1 d38f0543-01 RS0763 RS0639 CHST9__ENST00000618847.4__7259__30__0.46667__67.9444__1 RS0578 d38f0543-02
ATCGAGCGGAAGAGTTGGCC A GGGTAGTGGGAATGATTTAT A AGTGTGGGATTGATGAGATA A G
TAACAAATCCCCTGTCATTAATGAGGCCC A GGGTGGTTTAGTGTGTGTTT CACGTCTCTCGTCTGCG
GTC
>hMTGE1 d38f0543-01 RS0639 RS0578 CHST9__ENST00000618847.4__4537__30__0.33333__63.9344__1 RS0763 d38f0543-02
ATCGAGCGGAAGAGTTGGCC A AGTGTGGGATTGATGAGATA A GGGTGGTTTAGTGTGTGTTT A A
ATGTTTTATAGACATCTAGCAAGTGGCAT A GGGTAGTGGGAATGATTTAT CACGTCTCTCGTCTGCG
GTC
>hMTGE1 d38f0543-01 RS0639 CHST9__ENST00000618847.4__9398__30__0.3__60.419__0.84287 RS1199	RS0578 d38f0543-02
ATCGAGCGGAAGAGTTGGCC A AGTGTGGGATTGATGAGATA A GAGGGATAGGAAAATATTCATTA
AAAGGAT A GAGGTGGTTGGAAAGTTTGA A GGGTGGTTTAGTGTGTGTTT CACGTCTCTCGTCTGC
GGTC
>hMTGE1 d38f0543-01 RS0763 CHST9__ENST00000618847.4__7619__30__0.36667__65.0105__0.85873 RS0578 RS1199	d38f0543-02
ATCGAGCGGAAGAGTTGGCC A GGGTAGTGGGAATGATTTAT A AGACTTCCCCAAACAATGAAATA
CTGTTTG A GGGTGGTTTAGTGTGTGTTT A GAGGTGGTTGGAAAGTTTGA CACGTCTCTCGTCTGC
GGTC
>hMTGE1 d38f0543-01 RS0763 RS1199	CHST9__ENST00000618847.4__4917__30__0.6__74.3481__1 RS0578 d38f0543-02
ATCGAGCGGAAGAGTTGGCC A GGGTAGTGGGAATGATTTAT A GAGGTGGTTGGAAAGTTTGA A T
CAGAGCATCTTGGGAGGGTTAGCCCTGGG A GGGTGGTTTAGTGTGTGTTT CACGTCTCTCGTCTGCG
GTC
>hMTGE1 d38f0543-01 RS0578 CHST9__ENST00000618847.4__6369__30__0.46667__69.5463__1 RS0763 RS1199	d38f0543-02
ATCGAGCGGAAGAGTTGGCC A GGGTGGTTTAGTGTGTGTTT A ACTCTGCTGTCTTTTTCTGCCTA
TCAGGGA A GGGTAGTGGGAATGATTTAT A GAGGTGGTTGGAAAGTTTGA CACGTCTCTCGTCTGC
GGTC
>hMTGE1 d38f0543-01 RS1199	CHST9__ENST00000618847.4__7799__30__0.56667__72.8459__1 RS0763 RS0578 d38f0543-02
ATCGAGCGGAAGAGTTGGCC A GAGGTGGTTGGAAAGTTTGA A CAGCAGTGGGAGCCAGTTTCTGT
CCCTAGA A GGGTAGTGGGAATGATTTAT A GGGTGGTTTAGTGTGTGTTT CACGTCTCTCGTCTGC
GGTC
>hMTGE1 d38f0543-01 RS0763 RS1199	CHST9__ENST00000618847.4__10121__30__0.43333__67.3881__0.89697 RS0578 d38f0543-02
ATCGAGCGGAAGAGTTGGCC A GGGTAGTGGGAATGATTTAT A GAGGTGGTTGGAAAGTTTGA A G
CTGGATAATAGTGGGTTTGATGCAGCTAT A GGGTGGTTTAGTGTGTGTTT CACGTCTCTCGTCTGCG
GTC
>hMTGE1 d38f0543-01 RS0578 CHST9__ENST00000618847.4__7859__30__0.43333__68.0431__1 RS0639 RS1199	d38f0543-02
ATCGAGCGGAAGAGTTGGCC A GGGTGGTTTAGTGTGTGTTT A GGCACACCTGCAAAACAGAAGAG
ATTTTTG A AGTGTGGGATTGATGAGATA A GAGGTGGTTGGAAAGTTTGA CACGTCTCTCGTCTGC
GGTC
>hMTGE1 d38f0543-01 RS0639 RS0763 CHST9__ENST00000618847.4__2173__30__0.4__66.8253__1 RS1199	d38f0543-02
ATCGAGCGGAAGAGTTGGCC A AGTGTGGGATTGATGAGATA A GGGTAGTGGGAATGATTTAT A G
CTGTTGAATATAAAAAGCCACAGCCTCAT A GAGGTGGTTGGAAAGTTTGA CACGTCTCTCGTCTGCG
GTC
>hMTGE1 d38f0543-01 RS1199	CHST9__ENST00000618847.4__10819__30__0.3__62.7879__1 RS0639 RS0578 d38f0543-02
ATCGAGCGGAAGAGTTGGCC A GAGGTGGTTGGAAAGTTTGA A CTGGAATTGGATTTGCATTTTAA
AGTGATT A AGTGTGGGATTGATGAGATA A GGGTGGTTTAGTGTGTGTTT CACGTCTCTCGTCTGC
GGTC
>hMTGE1 d38f0543-01 RS1199	RS0763 CHST9__ENST00000618847.4__10999__30__0.53333__70.7231__1 RS0639 d38f0543-02
ATCGAGCGGAAGAGTTGGCC A GAGGTGGTTGGAAAGTTTGA A GGGTAGTGGGAATGATTTAT A G
GGTGCCCTAATAGAGGGACAAGCTGAGTA A AGTGTGGGATTGATGAGATA CACGTCTCTCGTCTGCG
GTC
>hMTGE1 d38f0543-01 RS0578 CHST9__ENST00000618847.4__10639__30__0.46667__69.2253__0.96988 RS0639 RS0763 d38f0543-02
ATCGAGCGGAAGAGTTGGCC A GGGTGGTTTAGTGTGTGTTT A GTCAGGCAGTGAAGTTAATGGGC
TTTCTGA A AGTGTGGGATTGATGAGATA A GGGTAGTGGGAATGATTTAT CACGTCTCTCGTCTGC
GGTC
>hMTGE1 d38f0543-01 RS0639 CHST9__ENST00000618847.4__2296__30__0.4__67.871__1 RS0578 RS1199	d38f0543-02
ATCGAGCGGAAGAGTTGGCC A AGTGTGGGATTGATGAGATA A TGTGTTCATTTTGTCTCTTTGTG
GAAGGCT A GGGTGGTTTAGTGTGTGTTT A GAGGTGGTTGGAAAGTTTGA CACGTCTCTCGTCTGC
GGTC
>hMTGE1 d38f0543-01 RS1199	CHST9__ENST00000618847.4__3412__30__0.3__60.7235__1 RS0639 RS0763 d38f0543-02
ATCGAGCGGAAGAGTTGGCC A GAGGTGGTTGGAAAGTTTGA A TCAATTTCCCTAAATTACTAGGA
ATCTACT A AGTGTGGGATTGATGAGATA A GGGTAGTGGGAATGATTTAT CACGTCTCTCGTCTGC
GGTC
>hMTGE1 d38f0543-01 RS0763 RS0639 CHST9__ENST00000618847.4__9890__30__0.3__60.5144__0.80062 RS1199	d38f0543-02
ATCGAGCGGAAGAGTTGGCC A GGGTAGTGGGAATGATTTAT A AGTGTGGGATTGATGAGATA A A
GTTATCAAATTCATAGAGACAAAAGGTAG A GAGGTGGTTGGAAAGTTTGA CACGTCTCTCGTCTGCG
GTC
>hMTGE1 d38f0543-01 RS0763 RS0578 CHST9__ENST00000618847.4__11059__30__0.46667__67.838__0.87335 RS0639 d38f0543-02
ATCGAGCGGAAGAGTTGGCC A GGGTAGTGGGAATGATTTAT A GGGTGGTTTAGTGTGTGTTT A A
TGCCTCCCTGAGCTTAGTTTAGGGATTAG A AGTGTGGGATTGATGAGATA CACGTCTCTCGTCTGCG
GTC
>hMTGE1 d38f0543-01 RS0578 RS0763 CHST9__ENST00000618847.4__8901__30__0.3__62.8864__1 RS1199	d38f0543-02
ATCGAGCGGAAGAGTTGGCC A GGGTGGTTTAGTGTGTGTTT A GGGTAGTGGGAATGATTTAT A A
AACTCATATTGTCTTCACTTGTTCAATGT A GAGGTGGTTGGAAAGTTTGA CACGTCTCTCGTCTGCG
GTC
>hMTGE1 d38f0543-01 RS0763 CHST9__ENST00000618847.4__7169__30__0.6__75.9013__1 RS1199	RS0578 d38f0543-02
ATCGAGCGGAAGAGTTGGCC A GGGTAGTGGGAATGATTTAT A TGTAGCCAGATCTACCCCGTGGG
CTGCCAA A GAGGTGGTTGGAAAGTTTGA A GGGTGGTTTAGTGTGTGTTT CACGTCTCTCGTCTGC
GGTC
>hMTGE1 d38f0543-01 RS1199	RS0763 CHST9__ENST00000618847.4__6307__30__0.36667__64.8537__1 RS0578 d38f0543-02
ATCGAGCGGAAGAGTTGGCC A GAGGTGGTTGGAAAGTTTGA A GGGTAGTGGGAATGATTTAT A A
ATCTCAAGAGATTCCTTGGTGAGTTAACA A GGGTGGTTTAGTGTGTGTTT CACGTCTCTCGTCTGCG
GTC
>hMTGE1 d38f0543-01 RS0639 CHST9__ENST00000618847.4__2651__30__0.33333__62.4338__0.93916 RS0763 RS0578 d38f0543-02
ATCGAGCGGAAGAGTTGGCC A AGTGTGGGATTGATGAGATA A TCTAGGGGCTCTTTTTATGTTTA
TTCTCTA A GGGTAGTGGGAATGATTTAT A GGGTGGTTTAGTGTGTGTTT CACGTCTCTCGTCTGC
GGTC
>hMTGE1 d38f0543-01 RS0763 CHST9__ENST00000618847.4__5547__30__0.36667__64.674__1 RS0578 RS0639 d38f0543-02
ATCGAGCGGAAGAGTTGGCC A GGGTAGTGGGAATGATTTAT A CAAAGTCTTTGAACCTGTCAGTT
TAACTCA A GGGTGGTTTAGTGTGTGTTT A AGTGTGGGATTGATGAGATA CACGTCTCTCGTCTGC
GGTC
>hMTGE1 d38f0543-01 RS1047	RS4365	C10orf11__ENST00000496424.2__2114__30__0.43333__67.5485__1 RS3505	d38f0543-02
ATCGAGCGGAAGAGTTGGCC A AGTTGGGTATGGAGAAAGGT A GGAGTAAGAGGGTATTAGAT A C
ACAACCTGTGGATTTGATTTCTGAGAGGT A GAGGTAGGGAGTATGTAGTT CACGTCTCTCGTCTGCG
GTC
>hMTGE1 d38f0543-01 RS3505	RS4365	C10orf11__ENST00000496424.2__2054__30__0.4__65.8949__0.93105 RS1047	d38f0543-02
ATCGAGCGGAAGAGTTGGCC A GAGGTAGGGAGTATGTAGTT A GGAGTAAGAGGGTATTAGAT A G
TGCCTTCTATAAAAACTCTTTGGTCTGGT A AGTTGGGTATGGAGAAAGGT CACGTCTCTCGTCTGCG
GTC
>hMTGE1 d38f0543-01 RS4365	RS3505	C10orf11__ENST00000496424.2__181__30__0.56667__73.6683__1 RS4216	d38f0543-02
ATCGAGCGGAAGAGTTGGCC A GGAGTAAGAGGGTATTAGAT A GAGGTAGGGAGTATGTAGTT A G
GCAAATGCTGAGCATGAAGCTGAGCGAGG A TGTGGAGAAGTATGTGTGAT CACGTCTCTCGTCTGCG
GTC
>hMTGE1 d38f0543-01 RS4216	C10orf11__ENST00000496424.2__1836__30__0.43333__67.7028__1 RS1047	RS3505	d38f0543-02
ATCGAGCGGAAGAGTTGGCC A TGTGGAGAAGTATGTGTGAT A AAACCCTCATGCTGAGAAAGATG
CCTTATG A AGTTGGGTATGGAGAAAGGT A GAGGTAGGGAGTATGTAGTT CACGTCTCTCGTCTGC
GGTC
>hMTGE1 d38f0543-01 RS4365	RS4216	C10orf11__ENST00000496424.2__61__30__0.53333__73.2881__1 RS1047	d38f0543-02
ATCGAGCGGAAGAGTTGGCC A GGAGTAAGAGGGTATTAGAT A TGTGGAGAAGTATGTGTGAT A A
GCCTTTTGAAGGCAATGGCCCAGAGCTTC A AGTTGGGTATGGAGAAAGGT CACGTCTCTCGTCTGCG
GTC
>hMTGE1 d38f0543-01 RS4216	C10orf11__ENST00000496424.2__2898__30__0.33333__62.5676__1 RS1047	RS3505	d38f0543-02
ATCGAGCGGAAGAGTTGGCC A TGTGGAGAAGTATGTGTGAT A ATAAAGACAAGGATATATGTGTG
GCTAGAT A AGTTGGGTATGGAGAAAGGT A GAGGTAGGGAGTATGTAGTT CACGTCTCTCGTCTGC
GGTC
>hMTGE1 d38f0543-01 RS3505	C10orf11__ENST00000496424.2__361__30__0.36667__63.8679__1 RS4365	RS4216	d38f0543-02
ATCGAGCGGAAGAGTTGGCC A GAGGTAGGGAGTATGTAGTT A CACTGACAGACAGATTAAGTTGG
GAATAAT A GGAGTAAGAGGGTATTAGAT A TGTGGAGAAGTATGTGTGAT CACGTCTCTCGTCTGC
GGTC
>hMTGE1 d38f0543-01 RS4365	RS3505	C10orf11__ENST00000496424.2__1712__30__0.4__66.0962__1 RS1047	d38f0543-02
ATCGAGCGGAAGAGTTGGCC A GGAGTAAGAGGGTATTAGAT A GAGGTAGGGAGTATGTAGTT A A
GCTATTTACGCCAATAAAGGGATTGTAGC A AGTTGGGTATGGAGAAAGGT CACGTCTCTCGTCTGCG
GTC
>hMTGE1 d38f0543-01 RS1047	RS4216	C10orf11__ENST00000496424.2__3472__30__0.43333__68.6479__1 RS4365	d38f0543-02
ATCGAGCGGAAGAGTTGGCC A AGTTGGGTATGGAGAAAGGT A TGTGGAGAAGTATGTGTGAT A A
AGACCAAAGGGTAAAGGGGGTACAAAACA A GGAGTAAGAGGGTATTAGAT CACGTCTCTCGTCTGCG
GTC
>hMTGE1 d38f0543-01 RS4216	RS3505	C10orf11__ENST00000496424.2__3772__30__0.46667__68.4931__1 RS1047	d38f0543-02
ATCGAGCGGAAGAGTTGGCC A TGTGGAGAAGTATGTGTGAT A GAGGTAGGGAGTATGTAGTT A T
GGAGGGTTTATGAGTGAGGCTGGTAAAAG A AGTTGGGTATGGAGAAAGGT CACGTCTCTCGTCTGCG
GTC
>hMTGE1 d38f0543-01 RS4365	RS4216	C10orf11__ENST00000496424.2__1352__30__0.66667__76.6813__1 RS3505	d38f0543-02
ATCGAGCGGAAGAGTTGGCC A GGAGTAAGAGGGTATTAGAT A TGTGGAGAAGTATGTGTGAT A G
ACCTCTGCTCCCCTGTGAGCAGTGGCAGG A GAGGTAGGGAGTATGTAGTT CACGTCTCTCGTCTGCG
GTC
>hMTGE1 d38f0543-01 RS4365	RS1047	C10orf11__ENST00000496424.2__2294__30__0.33333__64.3746__1 RS3505	d38f0543-02
ATCGAGCGGAAGAGTTGGCC A GGAGTAAGAGGGTATTAGAT A AGTTGGGTATGGAGAAAGGT A A
AACACTATCGTGTCAAGAACAATCAATCA A GAGGTAGGGAGTATGTAGTT CACGTCTCTCGTCTGCG
GTC
>hMTGE1 d38f0543-01 RS4216	C10orf11__ENST00000496424.2__2594__30__0.33333__62.9155__0.9967 RS3505	RS1047	d38f0543-02
ATCGAGCGGAAGAGTTGGCC A TGTGGAGAAGTATGTGTGAT A GAACTGATTAACAAAGGTTGTGT
AATCTCA A GAGGTAGGGAGTATGTAGTT A AGTTGGGTATGGAGAAAGGT CACGTCTCTCGTCTGC
GGTC
>hMTGE1 d38f0543-01 RS1047	RS3505	C10orf11__ENST00000496424.2__241__30__0.46667__68.7522__0.93611 RS4365	d38f0543-02
ATCGAGCGGAAGAGTTGGCC A AGTTGGGTATGGAGAAAGGT A GAGGTAGGGAGTATGTAGTT A G
GTGAGTCTGGAACCAAGAGACCAAGAAAA A GGAGTAAGAGGGTATTAGAT CACGTCTCTCGTCTGCG
GTC
>hMTGE1 d38f0543-01 RS1047	C10orf11__ENST00000496424.2__2564__30__0.53333__71.8751__1 RS4216	RS4365	d38f0543-02
ATCGAGCGGAAGAGTTGGCC A AGTTGGGTATGGAGAAAGGT A AACAGGGACTCCTGCCAGCCTCA
ATACATG A TGTGGAGAAGTATGTGTGAT A GGAGTAAGAGGGTATTAGAT CACGTCTCTCGTCTGC
GGTC
>hMTGE1 d38f0543-01 RS4216	RS1047	C10orf11__ENST00000496424.2__151__30__0.43333__66.1565__1 RS3505	d38f0543-02
ATCGAGCGGAAGAGTTGGCC A TGTGGAGAAGTATGTGTGAT A AGTTGGGTATGGAGAAAGGT A G
AGCTGAAGGGTAATTCAAGTAAGAAGCTG A GAGGTAGGGAGTATGTAGTT CACGTCTCTCGTCTGCG
GTC
>hMTGE1 d38f0543-01 RS1047	RS3505	C10orf11__ENST00000496424.2__2504__30__0.53333__69.9601__1 RS4365	d38f0543-02
ATCGAGCGGAAGAGTTGGCC A AGTTGGGTATGGAGAAAGGT A GAGGTAGGGAGTATGTAGTT A C
AGAGGCTATGTAAACGGGCTAGAGCTGAG A GGAGTAAGAGGGTATTAGAT CACGTCTCTCGTCTGCG
GTC
>hMTGE1 d38f0543-01 RS3505	RS1047	C10orf11__ENST00000496424.2__2474__30__0.5__70.9131__1 RS4216	d38f0543-02
ATCGAGCGGAAGAGTTGGCC A GAGGTAGGGAGTATGTAGTT A AGTTGGGTATGGAGAAAGGT A A
AAGTAGGTTCTCCTTGGGCAGCTTAGGGA A TGTGGAGAAGTATGTGTGAT CACGTCTCTCGTCTGCG
GTC
>hMTGE1 d38f0543-01 RS4216	RS1047	C10orf11__ENST00000496424.2__2324__30__0.33333__64.4126__1 RS3505	d38f0543-02
ATCGAGCGGAAGAGTTGGCC A TGTGGAGAAGTATGTGTGAT A AGTTGGGTATGGAGAAAGGT A A
CTTGGTCTAAATGGAAGAAGCAGAAAAAT A GAGGTAGGGAGTATGTAGTT CACGTCTCTCGTCTGCG
GTC
>hMTGE1 d38f0543-01 RS4216	RS4365	C10orf11__ENST00000496424.2__481__30__0.4__64.1358__0.78677 RS1047	d38f0543-02
ATCGAGCGGAAGAGTTGGCC A TGTGGAGAAGTATGTGTGAT A GGAGTAAGAGGGTATTAGAT A C
TTGCCATCTTCTGAAGGATTAAGTTAGAG A AGTTGGGTATGGAGAAAGGT CACGTCTCTCGTCTGCG
GTC
>hMTGE1 d38f0543-01 RS3505	C10orf11__ENST00000496424.2__3832__30__0.36667__64.881__1 RS4216	RS4365	d38f0543-02
ATCGAGCGGAAGAGTTGGCC A GAGGTAGGGAGTATGTAGTT A ATGCAGCCTGATCAAGTGATAAT
CTCTTAT A TGTGGAGAAGTATGTGTGAT A GGAGTAAGAGGGTATTAGAT CACGTCTCTCGTCTGC
GGTC
>hMTGE1 d38f0543-01 RS1047	RS4216	C10orf11__ENST00000496424.2__2414__30__0.43333__64.6556__1 RS4365	d38f0543-02
ATCGAGCGGAAGAGTTGGCC A AGTTGGGTATGGAGAAAGGT A TGTGGAGAAGTATGTGTGAT A C
TCCTAGTCCCTCAGTATCTATAACTTGGA A GGAGTAAGAGGGTATTAGAT CACGTCTCTCGTCTGCG
GTC
>hMTGE1 d38f0543-01 RS1047	RS4216	C10orf11__ENST00000496424.2__2354__30__0.43333__66.6023__1 RS4365	d38f0543-02
ATCGAGCGGAAGAGTTGGCC A AGTTGGGTATGGAGAAAGGT A TGTGGAGAAGTATGTGTGAT A A
ACTGACCTAATACTGGGAGGACAATGAAC A GGAGTAAGAGGGTATTAGAT CACGTCTCTCGTCTGCG
GTC
>hMTGE1 d38f0543-01 RS4365	C10orf11__ENST00000496424.2__3412__30__0.33333__62.7993__0.93424 RS3505	RS4216	d38f0543-02
ATCGAGCGGAAGAGTTGGCC A GGAGTAAGAGGGTATTAGAT A CTACTTCTCAACTTTGAAAAACA
AGGTTTG A GAGGTAGGGAGTATGTAGTT A TGTGGAGAAGTATGTGTGAT CACGTCTCTCGTCTGC
GGTC
>hMTGE1 d38f0543-01 RS3505	RS4365	C10orf11__ENST00000496424.2__3262__30__0.4__65.4249__1 RS1047	d38f0543-02
ATCGAGCGGAAGAGTTGGCC A GAGGTAGGGAGTATGTAGTT A GGAGTAAGAGGGTATTAGAT A C
AGCACTTCATTATCACTATCCCTGCTTAA A AGTTGGGTATGGAGAAAGGT CACGTCTCTCGTCTGCG
GTC
>hMTGE1 d38f0543-01 RS1047	RS4216	C10orf11__ENST00000496424.2__1172__30__0.53333__72.0001__1 RS4365	d38f0543-02
ATCGAGCGGAAGAGTTGGCC A AGTTGGGTATGGAGAAAGGT A TGTGGAGAAGTATGTGTGAT A C
TGGCAAAGTCAGCGGAAGGTACCAAAAGC A GGAGTAAGAGGGTATTAGAT CACGTCTCTCGTCTGCG
GTC
>hMTGE1 d38f0543-01 RS4216	C10orf11__ENST00000496424.2__451__30__0.43333__67.3665__1 RS4365	RS3505	d38f0543-02
ATCGAGCGGAAGAGTTGGCC A TGTGGAGAAGTATGTGTGAT A AAACTAAAGAACCAGGTAGAAGG
CTGAAGC A GGAGTAAGAGGGTATTAGAT A GAGGTAGGGAGTATGTAGTT CACGTCTCTCGTCTGC
GGTC
>hMTGE1 d38f0543-01 RS4216	RS3505	C10orf11__ENST00000496424.2__3592__30__0.56667__72.4882__1 RS4365	d38f0543-02
ATCGAGCGGAAGAGTTGGCC A TGTGGAGAAGTATGTGTGAT A GAGGTAGGGAGTATGTAGTT A G
ACAGCCTTGAATTGCCGAGGTCTCTCCAC A GGAGTAAGAGGGTATTAGAT CACGTCTCTCGTCTGCG
GTC
>hMTGE1 d38f0543-01 RS4365	RS4216	C10orf11__ENST00000496424.2__2384__30__0.43333__67.79__0.83693 RS1047	d38f0543-02
ATCGAGCGGAAGAGTTGGCC A GGAGTAAGAGGGTATTAGAT A TGTGGAGAAGTATGTGTGAT A G
GGATTCTCTTTCAGGTTTTGCTGTCATCA A AGTTGGGTATGGAGAAAGGT CACGTCTCTCGTCTGCG
GTC
>hMTGE1 d38f0543-01 RS3505	RS4216	C10orf11__ENST00000496424.2__2808__30__0.46667__69.8504__0.9369 RS1047	d38f0543-02
ATCGAGCGGAAGAGTTGGCC A GAGGTAGGGAGTATGTAGTT A TGTGGAGAAGTATGTGTGAT A G
CCAGGGAGAAAACATGTGTTGATGCTTCT A AGTTGGGTATGGAGAAAGGT CACGTCTCTCGTCTGCG
GTC
>hMTGE1 d38f0543-01 RS4365	C10orf11__ENST00000496424.2__1562__30__0.43333__65.9787__1 RS4216	RS1047	d38f0543-02
ATCGAGCGGAAGAGTTGGCC A GGAGTAAGAGGGTATTAGAT A AGAGACGGGAGCTATGTATATGC
AGAATAC A TGTGGAGAAGTATGTGTGAT A AGTTGGGTATGGAGAAAGGT CACGTCTCTCGTCTGC
GGTC
>hMTGE1 d38f0543-01 RS4216	RS1047	C10orf11__ENST00000496424.2__3019__30__0.3__62.3751__1 RS3505	d38f0543-02
ATCGAGCGGAAGAGTTGGCC A TGTGGAGAAGTATGTGTGAT A AGTTGGGTATGGAGAAAGGT A G
CATGATACAAATGGTTCTGACATTAAAAA A GAGGTAGGGAGTATGTAGTT CACGTCTCTCGTCTGCG
GTC
>hMTGE1 d38f0543-01 RS1047	C10orf11__ENST00000496424.2__1866__30__0.36667__64.3433__0.85889 RS3505	RS4216	d38f0543-02
ATCGAGCGGAAGAGTTGGCC A AGTTGGGTATGGAGAAAGGT A AATTAATAAATAAGAGTCCCTGG
TGCAACC A GAGGTAGGGAGTATGTAGTT A TGTGGAGAAGTATGTGTGAT CACGTCTCTCGTCTGC
GGTC
>hMTGE1 d38f0543-01 RS3505	RS1047	C10orf11__ENST00000496424.2__2778__30__0.5__72.6993__1 RS4365	d38f0543-02
ATCGAGCGGAAGAGTTGGCC A GAGGTAGGGAGTATGTAGTT A AGTTGGGTATGGAGAAAGGT A A
AACAATGACCCAGGGTGGGACCAAATGCA A GGAGTAAGAGGGTATTAGAT CACGTCTCTCGTCTGCG
GTC
>hMTGE1 d38f0543-01 RS4216	RS4365	C10orf11__ENST00000496424.2__1806__30__0.43333__67.4853__1 RS1047	d38f0543-02
ATCGAGCGGAAGAGTTGGCC A TGTGGAGAAGTATGTGTGAT A GGAGTAAGAGGGTATTAGAT A C
CTTACACTGCATCATATTCAGGGCAAGAA A AGTTGGGTATGGAGAAAGGT CACGTCTCTCGTCTGCG
GTC
>hMTGE1 d38f0543-01 RS4365	C10orf11__ENST00000496424.2__1472__30__0.43333__67.8096__1 RS1047	RS3505	d38f0543-02
ATCGAGCGGAAGAGTTGGCC A GGAGTAAGAGGGTATTAGAT A CACTAAAAATAAGCCCACAGCAC
GATGGTA A AGTTGGGTATGGAGAAAGGT A GAGGTAGGGAGTATGTAGTT CACGTCTCTCGTCTGC
GGTC
>hMTGE1 d38f0543-01 RS3505	RS4365	C10orf11__ENST00000496424.2__1742__30__0.46667__68.8771__1 RS4216	d38f0543-02
ATCGAGCGGAAGAGTTGGCC A GAGGTAGGGAGTATGTAGTT A GGAGTAAGAGGGTATTAGAT A C
CACGCTTTTGTAGTCAGGGATTTAGGGAA A TGTGGAGAAGTATGTGTGAT CACGTCTCTCGTCTGCG
GTC
>hMTGE1 d38f0543-01 RS3505	C10orf11__ENST00000496424.2__1776__30__0.3__61.3022__1 RS4216	RS1047	d38f0543-02
ATCGAGCGGAAGAGTTGGCC A GAGGTAGGGAGTATGTAGTT A GTGGATTTAGAGTTGAATGAAAC
AAGATAA A TGTGGAGAAGTATGTGTGAT A AGTTGGGTATGGAGAAAGGT CACGTCTCTCGTCTGC
GGTC
>hMTGE1 d38f0543-01 RS4365	RS3505	C10orf11__ENST00000496424.2__3802__30__0.3__63.522__1 RS4216	d38f0543-02
ATCGAGCGGAAGAGTTGGCC A GGAGTAAGAGGGTATTAGAT A GAGGTAGGGAGTATGTAGTT A A
ATGTGCTTCTATTTAAAGCAACAAACAGA A TGTGGAGAAGTATGTGTGAT CACGTCTCTCGTCTGCG
GTC
>hMTGE1 d38f0543-01 RS4365	RS3505	C10orf11__ENST00000496424.2__3049__30__0.5__69.8574__1 RS1047	d38f0543-02
ATCGAGCGGAAGAGTTGGCC A GGAGTAAGAGGGTATTAGAT A GAGGTAGGGAGTATGTAGTT A C
AAAGCTCACATTGAGGGAGACATTCCTGC A AGTTGGGTATGGAGAAAGGT CACGTCTCTCGTCTGCG
GTC
>hMTGE1 d38f0543-01 RS3505	C10orf11__ENST00000496424.2__121__30__0.7__77.9146__0.87487 RS4365	RS1047	d38f0543-02
ATCGAGCGGAAGAGTTGGCC A GAGGTAGGGAGTATGTAGTT A GTCACAGCAGAGGCTGGTGGGGA
GGGGAGG A GGAGTAAGAGGGTATTAGAT A AGTTGGGTATGGAGAAAGGT CACGTCTCTCGTCTGC
GGTC
>hMTGE1 d38f0543-01 RS1047	C10orf11__ENST00000496424.2__2717__30__0.33333__63.2966__1 RS3505	RS4216	d38f0543-02
ATCGAGCGGAAGAGTTGGCC A AGTTGGGTATGGAGAAAGGT A TGTAGATCAAACAGAGAAAAGGT
ACTCAAA A GAGGTAGGGAGTATGTAGTT A TGTGGAGAAGTATGTGTGAT CACGTCTCTCGTCTGC
GGTC
>hMTGE1 d38f0543-01 RS1047	C10orf11__ENST00000496424.2__3712__30__0.36667__65.0111__1 RS4216	RS3505	d38f0543-02
ATCGAGCGGAAGAGTTGGCC A AGTTGGGTATGGAGAAAGGT A TTAATAGGATTCCCCACAATCCA
AGACATT A TGTGGAGAAGTATGTGTGAT A GAGGTAGGGAGTATGTAGTT CACGTCTCTCGTCTGC
GGTC
>hMTGE1 d38f0543-01 RS4216	C10orf11__ENST00000496424.2__2868__30__0.5__69.3716__1 RS1047	RS4365	d38f0543-02
ATCGAGCGGAAGAGTTGGCC A TGTGGAGAAGTATGTGTGAT A TGGATATGACATCTGACTCGTCT
AGCTGCC A AGTTGGGTATGGAGAAAGGT A GGAGTAAGAGGGTATTAGAT CACGTCTCTCGTCTGC
GGTC
>hMTGE1 d38f0543-01 RS4216	C10orf11__ENST00000496424.2__31__30__0.46667__67.3475__1 RS4365	RS1047	d38f0543-02
ATCGAGCGGAAGAGTTGGCC A TGTGGAGAAGTATGTGTGAT A CCATTTGTTTCTATCTGATCTAC
AGGGGGC A GGAGTAAGAGGGTATTAGAT A AGTTGGGTATGGAGAAAGGT CACGTCTCTCGTCTGC
GGTC
>hMTGE1 d38f0543-01 RS4365	RS4216	C10orf11__ENST00000496424.2__211__30__0.5__68.986__1 RS3505	d38f0543-02
ATCGAGCGGAAGAGTTGGCC A GGAGTAAGAGGGTATTAGAT A TGTGGAGAAGTATGTGTGAT A A
GATCCCAATGGAGAAGAGGTCAGAGTCTG A GAGGTAGGGAGTATGTAGTT CACGTCTCTCGTCTGCG
GTC
>hMTGE1 d38f0543-01 RS4216	RS4365	C10orf11__ENST00000496424.2__3109__30__0.46667__69.4031__1 RS3505	d38f0543-02
ATCGAGCGGAAGAGTTGGCC A TGTGGAGAAGTATGTGTGAT A GGAGTAAGAGGGTATTAGAT A C
AACCCAAAGAGAGGGAAACAATGTGGTCA A GAGGTAGGGAGTATGTAGTT CACGTCTCTCGTCTGCG
GTC
>hMTGE1 d38f0543-01 RS1047	RS4365	C10orf11__ENST00000496424.2__3079__30__0.33333__63.4239__1 RS3505	d38f0543-02
ATCGAGCGGAAGAGTTGGCC A AGTTGGGTATGGAGAAAGGT A GGAGTAAGAGGGTATTAGAT A A
TAACTCACTCCAAAAATATGTTTTGCCTC A GAGGTAGGGAGTATGTAGTT CACGTCTCTCGTCTGCG
GTC
>hMTGE1 d38f0543-01 RS3505	C10orf11__ENST00000496424.2__3182__30__0.3__60.2664__1 RS4216	RS4365	d38f0543-02
ATCGAGCGGAAGAGTTGGCC A GAGGTAGGGAGTATGTAGTT A GATGGCCTTTAGGTAATTTATAA
TTAAAGC A TGTGGAGAAGTATGTGTGAT A GGAGTAAGAGGGTATTAGAT CACGTCTCTCGTCTGC
GGTC
>hMTGE1 d38f0543-01 RS3505	RS4216	C10orf11__ENST00000496424.2__3742__30__0.3__63.1265__1 RS1047	d38f0543-02
ATCGAGCGGAAGAGTTGGCC A GAGGTAGGGAGTATGTAGTT A TGTGGAGAAGTATGTGTGAT A T
AAAAGCAAATGACTGCAATAGTTGTACTT A AGTTGGGTATGGAGAAAGGT CACGTCTCTCGTCTGCG
GTC
>hMTGE1 d38f0543-01 RS4365	RS3505	C10orf11__ENST00000496424.2__1382__30__0.63333__77.4691__0.93735 RS1047	d38f0543-02
ATCGAGCGGAAGAGTTGGCC A GGAGTAAGAGGGTATTAGAT A GAGGTAGGGAGTATGTAGTT A A
CTGAGCATGTCCAGGGAGGCCCCAGGTGT A AGTTGGGTATGGAGAAAGGT CACGTCTCTCGTCTGCG
GTC
>hMTGE1 d38f0543-01 RS1047	RS3505	C10orf11__ENST00000496424.2__2174__30__0.46667__68.0837__0.90239 RS4216	d38f0543-02
ATCGAGCGGAAGAGTTGGCC A AGTTGGGTATGGAGAAAGGT A GAGGTAGGGAGTATGTAGTT A G
TTCCTTGTGACATTAGTGCTAGTGCACAG A TGTGGAGAAGTATGTGTGAT CACGTCTCTCGTCTGCG
GTC
>hMTGE1 d38f0543-01 RS4365	C10orf11__ENST00000496424.2__3292__30__0.46667__68.2195__0.92976 RS4216	RS3505	d38f0543-02
ATCGAGCGGAAGAGTTGGCC A GGAGTAAGAGGGTATTAGAT A GGTTAACACACAGTGGAACTGTA
ACCAACC A TGTGGAGAAGTATGTGTGAT A GAGGTAGGGAGTATGTAGTT CACGTCTCTCGTCTGC
GGTC
>hMTGE1 d38f0543-01 RS3505	RS1047	C10orf11__ENST00000496424.2__2084__30__0.33333__64.7916__1 RS4365	d38f0543-02
ATCGAGCGGAAGAGTTGGCC A GAGGTAGGGAGTATGTAGTT A AGTTGGGTATGGAGAAAGGT A C
ATGACAAAGATGCAAAATCCAAAAGGTTT A GGAGTAAGAGGGTATTAGAT CACGTCTCTCGTCTGCG
GTC
>hMTGE1 d38f0543-01 RS4365	C10orf11__ENST00000496424.2__91__30__0.3__61.9227__1 RS4216	RS3505	d38f0543-02
ATCGAGCGGAAGAGTTGGCC A GGAGTAAGAGGGTATTAGAT A ATTATGTCAAAAACCTCTCTGGA
ATAAGAA A TGTGGAGAAGTATGTGTGAT A GAGGTAGGGAGTATGTAGTT CACGTCTCTCGTCTGC
GGTC
>hMTGE1 d38f0543-01 RS1047	RS4216	C10orf11__ENST00000496424.2__2444__30__0.4__65.1587__1 RS4365	d38f0543-02
ATCGAGCGGAAGAGTTGGCC A AGTTGGGTATGGAGAAAGGT A TGTGGAGAAGTATGTGTGAT A T
TCTGAGTCCCCATAGTTTTACAATAGCAG A GGAGTAAGAGGGTATTAGAT CACGTCTCTCGTCTGCG
GTC
>hMTGE1 d38f0543-01 RS4216	RS4365	C10orf11__ENST00000496424.2__721__30__0.56667__73.7018__0.78793 RS1047	d38f0543-02
ATCGAGCGGAAGAGTTGGCC A TGTGGAGAAGTATGTGTGAT A GGAGTAAGAGGGTATTAGAT A C
AAAAACTTCTCCAGGCATGGTGGCGGGTG A AGTTGGGTATGGAGAAAGGT CACGTCTCTCGTCTGCG
GTC
>hMTGE1 d38f0543-01 RS4365	RS3505	C10orf11__ENST00000496424.2__2958__30__0.36667__66.769__1 RS4216	d38f0543-02
ATCGAGCGGAAGAGTTGGCC A GGAGTAAGAGGGTATTAGAT A GAGGTAGGGAGTATGTAGTT A A
AATTCTGTGGTCAGTTCACAAGTGCTTTT A TGTGGAGAAGTATGTGTGAT CACGTCTCTCGTCTGCG
GTC
>hMTGE1 d38f0543-01 RS4365	C10orf11__ENST00000496424.2__2024__30__0.3__62.9786__1 RS4216	RS1047	d38f0543-02
ATCGAGCGGAAGAGTTGGCC A GGAGTAAGAGGGTATTAGAT A GGGTGTTTTCAACAGTCTTAATT
TTGTTTT A TGTGGAGAAGTATGTGTGAT A AGTTGGGTATGGAGAAAGGT CACGTCTCTCGTCTGC
GGTC
>hMTGE1 d38f0543-01 RS1047	C10orf11__ENST00000496424.2__2928__30__0.36667__66.5216__1 RS3505	RS4365	d38f0543-02
ATCGAGCGGAAGAGTTGGCC A AGTTGGGTATGGAGAAAGGT A TTATTGTTTGAGGCAGGGTTAAA
GCCTTTT A GAGGTAGGGAGTATGTAGTT A GGAGTAAGAGGGTATTAGAT CACGTCTCTCGTCTGC
GGTC
>hMTGE1 d38f0543-01 RS4365	RS0548 ROR2__ENST00000375708.3__985__30__0.7__78.7123__1 RS1334	d38f0543-02
ATCGAGCGGAAGAGTTGGCC A GGAGTAAGAGGGTATTAGAT A GAGGGTTTGTAAGGTGAATA A C
GGGCGATGGTGTACTCCTGGCGGCACAGG A ATGAGGAAAGTGGTGTGAGA CACGTCTCTCGTCTGCG
GTC
>hMTGE1 d38f0543-01 RS1334	ROR2__ENST00000375708.3__3888__30__0.3__61.1007__1 RS0548 RS0015 d38f0543-02
ATCGAGCGGAAGAGTTGGCC A ATGAGGAAAGTGGTGTGAGA A CGTGGGTAACATAAACAGTTAAA
TTACTAA A GAGGGTTTGTAAGGTGAATA A GGGATGTATTGAAGGAGGAT CACGTCTCTCGTCTGC
GGTC
>hMTGE1 d38f0543-01 RS4365	ROR2__ENST00000375708.3__3918__30__0.46667__70.5416__1 RS1334	RS0015 d38f0543-02
ATCGAGCGGAAGAGTTGGCC A GGAGTAAGAGGGTATTAGAT A AGAAGCAAACCAAGACCAACTGG
ATCCCAA A ATGAGGAAAGTGGTGTGAGA A GGGATGTATTGAAGGAGGAT CACGTCTCTCGTCTGC
GGTC
>hMTGE1 d38f0543-01 RS0015 RS0548 ROR2__ENST00000375708.3__3126__30__0.66667__78.5186__1 RS4365	d38f0543-02
ATCGAGCGGAAGAGTTGGCC A GGGATGTATTGAAGGAGGAT A GAGGGTTTGTAAGGTGAATA A C
AAACAAGCCCACTGGCCGGCGGGCTCTTG A GGAGTAAGAGGGTATTAGAT CACGTCTCTCGTCTGCG
GTC
>hMTGE1 d38f0543-01 RS4365	ROR2__ENST00000375708.3__1111__30__0.7__79.5181__1 RS1334	RS0015 d38f0543-02
ATCGAGCGGAAGAGTTGGCC A GGAGTAAGAGGGTATTAGAT A TGGTAGCGGCCCAGCCTCTCGGC
TGGGATG A ATGAGGAAAGTGGTGTGAGA A GGGATGTATTGAAGGAGGAT CACGTCTCTCGTCTGC
GGTC
>hMTGE1 d38f0543-01 RS0548 ROR2__ENST00000375708.3__3847__30__0.3__62.2425__1 RS4365	RS0015 d38f0543-02
ATCGAGCGGAAGAGTTGGCC A GAGGGTTTGTAAGGTGAATA A GACCAAAATACTTCAATGAAAAT
GGCATAT A GGAGTAAGAGGGTATTAGAT A GGGATGTATTGAAGGAGGAT CACGTCTCTCGTCTGC
GGTC
>hMTGE1 d38f0543-01 RS4365	ROR2__ENST00000375708.3__2155__30__0.66667__78.3586__1 RS1334	RS0548 d38f0543-02
ATCGAGCGGAAGAGTTGGCC A GGAGTAAGAGGGTATTAGAT A TCTGGGGCCATCCAGCGGATAGG
CAGCAGC A ATGAGGAAAGTGGTGTGAGA A GAGGGTTTGTAAGGTGAATA CACGTCTCTCGTCTGC
GGTC
>hMTGE1 d38f0543-01 RS1334	RS4365	ROR2__ENST00000375708.3__2839__30__0.63333__77.2435__1 RS0548 d38f0543-02
ATCGAGCGGAAGAGTTGGCC A ATGAGGAAAGTGGTGTGAGA A GGAGTAAGAGGGTATTAGAT A A
GCAGGGCTGCCCTGTCTGCCATGGATGTG A GAGGGTTTGTAAGGTGAATA CACGTCTCTCGTCTGCG
GTC
>hMTGE1 d38f0543-01 RS1334	RS4365	ROR2__ENST00000375708.3__4008__30__0.66667__78.3425__1 RS0548 d38f0543-02
ATCGAGCGGAAGAGTTGGCC A ATGAGGAAAGTGGTGTGAGA A GGAGTAAGAGGGTATTAGAT A C
AATGTGTGCGGGGCACAGACGGCTGCCTG A GAGGGTTTGTAAGGTGAATA CACGTCTCTCGTCTGCG
GTC
>hMTGE1 d38f0543-01 RS4365	RS1334	ROR2__ENST00000375708.3__1076__30__0.7__79.8495__0.94022 RS0015 d38f0543-02
ATCGAGCGGAAGAGTTGGCC A GGAGTAAGAGGGTATTAGAT A ATGAGGAAAGTGGTGTGAGA A G
CGCATGCAGTTGGCAGCGTCGGGGCTCTC A GGGATGTATTGAAGGAGGAT CACGTCTCTCGTCTGCG
GTC
>hMTGE1 d38f0543-01 RS0015 ROR2__ENST00000375708.3__2035__30__0.6__77.1418__1 RS1334	RS4365	d38f0543-02
ATCGAGCGGAAGAGTTGGCC A GGGATGTATTGAAGGAGGAT A AGCACATTGCGGGTGGCCAGGTC
CTTGTGA A ATGAGGAAAGTGGTGTGAGA A GGAGTAAGAGGGTATTAGAT CACGTCTCTCGTCTGC
GGTC
>hMTGE1 d38f0543-01 RS0548 RS4365	ROR2__ENST00000375708.3__1405__30__0.53333__71.5944__1 RS0015 d38f0543-02
ATCGAGCGGAAGAGTTGGCC A GAGGGTTTGTAAGGTGAATA A GGAGTAAGAGGGTATTAGAT A A
TGCTGGGGACCAAGATGTACAGAATCCCC A GGGATGTATTGAAGGAGGAT CACGTCTCTCGTCTGCG
GTC
>hMTGE1 d38f0543-01 RS4365	RS0548 ROR2__ENST00000375708.3__545__30__0.53333__71.7167__1 RS1334	d38f0543-02
ATCGAGCGGAAGAGTTGGCC A GGAGTAAGAGGGTATTAGAT A GAGGGTTTGTAAGGTGAATA A C
AGGTCCTGGATTCGCAGTCGTGAACCATA A ATGAGGAAAGTGGTGTGAGA CACGTCTCTCGTCTGCG
GTC
>hMTGE1 d38f0543-01 RS0548 ROR2__ENST00000375708.3__485__30__0.56667__72.6406__1 RS4365	RS0015 d38f0543-02
ATCGAGCGGAAGAGTTGGCC A GAGGGTTTGTAAGGTGAATA A CTCCTGCACCACCGGGGCATCAT
TCTTTAG A GGAGTAAGAGGGTATTAGAT A GGGATGTATTGAAGGAGGAT CACGTCTCTCGTCTGC
GGTC
>hMTGE1 d38f0543-01 RS0548 RS4365	ROR2__ENST00000375708.3__3308__30__0.5__70.2551__1 RS1334	d38f0543-02
ATCGAGCGGAAGAGTTGGCC A GAGGGTTTGTAAGGTGAATA A GGAGTAAGAGGGTATTAGAT A C
ATTTGCTGCTCACTACCAGTCTACCACCA A ATGAGGAAAGTGGTGTGAGA CACGTCTCTCGTCTGCG
GTC
>hMTGE1 d38f0543-01 RS0548 RS0015 ROR2__ENST00000375708.3__732__30__0.56667__75.3847__1 RS1334	d38f0543-02
ATCGAGCGGAAGAGTTGGCC A GAGGGTTTGTAAGGTGAATA A GGGATGTATTGAAGGAGGAT A T
GCCAATGAAGCGTGCACAGGCAATTCCCC A ATGAGGAAAGTGGTGTGAGA CACGTCTCTCGTCTGCG
GTC
>hMTGE1 d38f0543-01 RS1334	RS0015 ROR2__ENST00000375708.3__1315__30__0.56667__73.7695__0.97512 RS0548 d38f0543-02
ATCGAGCGGAAGAGTTGGCC A ATGAGGAAAGTGGTGTGAGA A GGGATGTATTGAAGGAGGAT A T
TATTCTGCGTAAAGCACCAGGGGCCCTCC A GAGGGTTTGTAAGGTGAATA CACGTCTCTCGTCTGCG
GTC
>hMTGE1 d38f0543-01 RS4365	ROR2__ENST00000375708.3__1375__30__0.56667__72.9158__1 RS0548 RS0015 d38f0543-02
ATCGAGCGGAAGAGTTGGCC A GGAGTAAGAGGGTATTAGAT A ATCTTGCTGCTGTCTCGGGGACT
ACACGAG A GAGGGTTTGTAAGGTGAATA A GGGATGTATTGAAGGAGGAT CACGTCTCTCGTCTGC
GGTC
>hMTGE1 d38f0543-01 RS0548 ROR2__ENST00000375708.3__2245__30__0.66667__77.0285__1 RS1334	RS0015 d38f0543-02
ATCGAGCGGAAGAGTTGGCC A GAGGGTTTGTAAGGTGAATA A GGCTGCAGGCCGTAGCTGAAGAC
CTCCCAC A ATGAGGAAAGTGGTGTGAGA A GGGATGTATTGAAGGAGGAT CACGTCTCTCGTCTGC
GGTC
>hMTGE1 d38f0543-01 RS1334	ROR2__ENST00000375708.3__1869__30__0.63333__76.9977__1 RS0015 RS4365	d38f0543-02
ATCGAGCGGAAGAGTTGGCC A ATGAGGAAAGTGGTGTGAGA A TGACCAGGAATTCGTGGAGGTCG
CCGTGCG A GGGATGTATTGAAGGAGGAT A GGAGTAAGAGGGTATTAGAT CACGTCTCTCGTCTGC
GGTC
>hMTGE1 d38f0543-01 RS0015 ROR2__ENST00000375708.3__2491__30__0.63333__75.8111__1 RS1334	RS4365	d38f0543-02
ATCGAGCGGAAGAGTTGGCC A GGGATGTATTGAAGGAGGAT A CTCAGGGAGCTGGTCTGCGTGGT
GTTGCTG A ATGAGGAAAGTGGTGTGAGA A GGAGTAAGAGGGTATTAGAT CACGTCTCTCGTCTGC
[truncated: 57,905 more rows]
