# Supplementary material for: Conservation and divergence of cortical cell organization in human and mouse revealed by MERFISH
Source: Science. Author manuscript; Available in PMC 2022 Jul 8. (PMC9262715; doi:10.1126/science.abm1741)
Supplement: Table S6 [file NIHMS1820958-supplement-Table_S6.csv]

Table S6. smFISH probe information. For smFISH probe, the probe name and probe sequence are provided.
probe_name	sequence
RS0307_NCAM1__ENST00000621128.4__4118__30__0.7__79.3888__1_RS0307	TGTGGAGGGATTGAAGGATA A TCAGGGGGAGGCAGACTCCCAAGCTGGGCC A TGTGGAGGGATTGAAGGATA
RS0307_NCAM1__ENST00000621128.4__4419__30__0.7__79.1697__0.95761_RS0307	TGTGGAGGGATTGAAGGATA A AGGGCTGCTGTCTCCAGGACTCCTGGCGGG A TGTGGAGGGATTGAAGGATA
RS0307_NCAM1__ENST00000621128.4__3354__30__0.7__78.4179__0.99995_RS0307	TGTGGAGGGATTGAAGGATA A CTGGGCTGGGCAGTCTGGGAGTGGCCTGTC A TGTGGAGGGATTGAAGGATA
RS0307_NCAM1__ENST00000621128.4__4148__30__0.66667__78.4168__1_RS0307	TGTGGAGGGATTGAAGGATA A ACTGCCCCTCTCCTGTGGGTGGTCCTGGGA A TGTGGAGGGATTGAAGGATA
RS0307_NCAM1__ENST00000621128.4__3204__30__0.63333__77.8791__1_RS0307	TGTGGAGGGATTGAAGGATA A ACCACGGCCCCACTCTGTGCTGATCTGCGA A TGTGGAGGGATTGAAGGATA
RS0307_NCAM1__ENST00000621128.4__3968__30__0.66667__77.2822__1_RS0307	TGTGGAGGGATTGAAGGATA A GCCCTGGTGTGAAGCGCCATCTGGGACTCC A TGTGGAGGGATTGAAGGATA
RS0307_NCAM1__ENST00000621128.4__4479__30__0.66667__77.1335__0.99965_RS0307	TGTGGAGGGATTGAAGGATA A CACAGGGGAGTGGGGTGTGGCTGAGCAAGG A TGTGGAGGGATTGAAGGATA
RS0307_NCAM1__ENST00000621128.4__3113__30__0.56667__76.1497__0.96194_RS0307	TGTGGAGGGATTGAAGGATA A ACTTGTTGGCACATCATGGCTTGGCCCCGT A TGTGGAGGGATTGAAGGATA
RS0307_NCAM1__ENST00000621128.4__4449__30__0.63333__76.1216__1_RS0307	TGTGGAGGGATTGAAGGATA A TGGGGTGCACTCACTCCTGCAGGGTCTCTG A TGTGGAGGGATTGAAGGATA
RS0307_NCAM1__ENST00000621128.4__4388__30__0.63333__75.5734__0.96046_RS0307	TGTGGAGGGATTGAAGGATA A CTGGGGCTGCAGCTGTCACCAGGAACTCAG A TGTGGAGGGATTGAAGGATA
RS0307_NCAM1__ENST00000621128.4__3908__30__0.63333__75.5476__1_RS0307	TGTGGAGGGATTGAAGGATA A GGCACTACCCTGCCTGAGCTACTGTGCAGC A TGTGGAGGGATTGAAGGATA
RS0307_NCAM1__ENST00000621128.4__4328__30__0.6__75.3583__1_RS0307	TGTGGAGGGATTGAAGGATA A TGCCTCCTGAGGAGCGCACTGTTACAAGCC A TGTGGAGGGATTGAAGGATA
RS0307_NCAM1__ENST00000621128.4__3504__30__0.63333__75.1385__1_RS0307	TGTGGAGGGATTGAAGGATA A CCTCTCCTGGGTGAACTCCCAAGCAGCAGG A TGTGGAGGGATTGAAGGATA
RS0307_NCAM1__ENST00000621128.4__3938__30__0.56667__74.9302__1_RS0307	TGTGGAGGGATTGAAGGATA A AGCGGGGAGAGTTTTGTGGCTGGGTTGAGA A TGTGGAGGGATTGAAGGATA
RS0307_NCAM1__ENST00000621128.4__3998__30__0.56667__74.8708__1_RS0307	TGTGGAGGGATTGAAGGATA A CTGTGCCCAAAAACCATGCCTGCCTCCACT A TGTGGAGGGATTGAAGGATA
RS0307_NCAM1__ENST00000621128.4__3414__30__0.56667__74.8016__1_RS0307	TGTGGAGGGATTGAAGGATA A AGAGGCTGGGGCATTCAGGAAGCACTGACA A TGTGGAGGGATTGAAGGATA
RS0307_NCAM1__ENST00000621128.4__3818__30__0.6__74.5909__1_RS0307	TGTGGAGGGATTGAAGGATA A CGCCAACATAGGTGGCTTTGCCCCTCAGAC A TGTGGAGGGATTGAAGGATA
RS0307_NCAM1__ENST00000621128.4__3878__30__0.56667__74.4947__1_RS0307	TGTGGAGGGATTGAAGGATA A ATGGAGCCTCTGATGTCTGCACGTGAGCCT A TGTGGAGGGATTGAAGGATA
RS0307_NCAM1__ENST00000621128.4__4268__30__0.56667__74.0846__1_RS0307	TGTGGAGGGATTGAAGGATA A CCCTGACATTGTTTCAGCTGAGGCCTGCCT A TGTGGAGGGATTGAAGGATA
RS0307_NCAM1__ENST00000621128.4__4238__30__0.6__73.7038__1_RS0307	TGTGGAGGGATTGAAGGATA A GACCCTGGGATGTGTTGAGATGACAGGGCC A TGTGGAGGGATTGAAGGATA
RS0307_NCAM1__ENST00000621128.4__4539__30__0.53333__73.383__0.98938_RS0307	TGTGGAGGGATTGAAGGATA A GTCCAAAAATGAGCAAAGGGGCCCCATGGT A TGTGGAGGGATTGAAGGATA
RS0307_NCAM1__ENST00000621128.4__2933__30__0.53333__73.1806__1_RS0307	TGTGGAGGGATTGAAGGATA A AAACGCTCATGTGAATCAGTGCGGTCTGGC A TGTGGAGGGATTGAAGGATA
RS0307_NCAM1__ENST00000621128.4__3234__30__0.53333__72.691__1_RS0307	TGTGGAGGGATTGAAGGATA A GCTCAAAGCCATTCTGTGGGTCACTGCTGA A TGTGGAGGGATTGAAGGATA
RS0307_NCAM1__ENST00000621128.4__2963__30__0.53333__72.5382__1_RS0307	TGTGGAGGGATTGAAGGATA A GGGTGACTTCAGTTGCCCATCATGTCAGCA A TGTGGAGGGATTGAAGGATA
RS0307_NCAM1__ENST00000621128.4__3083__30__0.53333__72.4877__1_RS0307	TGTGGAGGGATTGAAGGATA A TCACAGAGACAGTGTAAGGTGCTGGCCGTA A TGTGGAGGGATTGAAGGATA
RS0307_NCAM1__ENST00000621128.4__4028__30__0.56667__72.0339__1_RS0307	TGTGGAGGGATTGAAGGATA A CACACTGACCTGGGATCCTTATGCTCTGCC A TGTGGAGGGATTGAAGGATA
RS0307_NCAM1__ENST00000621128.4__4088__30__0.56667__71.931__1_RS0307	TGTGGAGGGATTGAAGGATA A CTCCTAGGATGAAGCCGTGTGACTTCTGCC A TGTGGAGGGATTGAAGGATA
RS0307_NCAM1__ENST00000621128.4__3384__30__0.53333__71.4991__1_RS0307	TGTGGAGGGATTGAAGGATA A GGTTGGCTCGGCCCCAATTTATTAACCCTC A TGTGGAGGGATTGAAGGATA
RS0307_NCAM1__ENST00000621128.4__4208__30__0.53333__71.4849__1_RS0307	TGTGGAGGGATTGAAGGATA A ACGTCAGTCCTCTCCACACTTAGGACGAGA A TGTGGAGGGATTGAAGGATA
RS0307_NCAM1__ENST00000621128.4__3324__30__0.56667__71.4767__1_RS0307	TGTGGAGGGATTGAAGGATA A CCTCTCCTTCTCTACTGAGCACACACAGGC A TGTGGAGGGATTGAAGGATA
RS0307_NCAM1__ENST00000621128.4__3564__30__0.53333__71.4574__1_RS0307	TGTGGAGGGATTGAAGGATA A TTACCAAGCAGGATTCAGCCCTGAGTCTCC A TGTGGAGGGATTGAAGGATA
RS0307_NCAM1__ENST00000621128.4__3594__30__0.5__71.4303__0.99174_RS0307	TGTGGAGGGATTGAAGGATA A AAGGTCCATCCCCAAGCACACACACTGATA A TGTGGAGGGATTGAAGGATA
RS0307_NCAM1__ENST00000621128.4__3294__30__0.53333__71.2469__1_RS0307	TGTGGAGGGATTGAAGGATA A CAGGTAGGGGACTAATGCCTGGTTCACAGT A TGTGGAGGGATTGAAGGATA
RS0307_NCAM1__ENST00000621128.4__3848__30__0.53333__71.1603__1_RS0307	TGTGGAGGGATTGAAGGATA A CTAAACTGAGCGCTGGGGATTAATGGCGAG A TGTGGAGGGATTGAAGGATA
RS0307_NCAM1__ENST00000621128.4__4298__30__0.53333__71.0641__1_RS0307	TGTGGAGGGATTGAAGGATA A GTGGGTCTGTCTAAATGGGACCCTTGAGGA A TGTGGAGGGATTGAAGGATA
RS0307_NCAM1__ENST00000621128.4__3053__30__0.5__70.2714__1_RS0307	TGTGGAGGGATTGAAGGATA A ATACGAGGACTGAAAGCACATCCCAGAACG A TGTGGAGGGATTGAAGGATA
RS0307_NCAM1__ENST00000621128.4__2843__30__0.53333__70.1526__1_RS0307	TGTGGAGGGATTGAAGGATA A GGACAAGGAGCACAGAGTTAGAATGAGGGG A TGTGGAGGGATTGAAGGATA
RS0307_NCAM1__ENST00000621128.4__4178__30__0.5__69.7805__0.99847_RS0307	TGTGGAGGGATTGAAGGATA A TCTCCAAAGGGTCCCTTCAGAAAGATGGAC A TGTGGAGGGATTGAAGGATA
RS0307_NCAM1__ENST00000621128.4__3264__30__0.5__69.7627__1_RS0307	TGTGGAGGGATTGAAGGATA A GGATGCTTCCAACCTGTCCTGTAGACTGAT A TGTGGAGGGATTGAAGGATA
RS0307_NCAM1__ENST00000621128.4__3624__30__0.53333__69.7208__1_RS0307	TGTGGAGGGATTGAAGGATA A GGGGGGAGGGAGGGAGTTTTTATTCAGTAG A TGTGGAGGGATTGAAGGATA
RS0307_NCAM1__ENST00000621128.4__2993__30__0.43333__69.3018__1_RS0307	TGTGGAGGGATTGAAGGATA A TCAACTTTTTTTCCAGTGCATGGGCAACAG A TGTGGAGGGATTGAAGGATA
RS0307_NCAM1__ENST00000621128.4__3788__30__0.46667__68.7382__1_RS0307	TGTGGAGGGATTGAAGGATA A CACAGCATGGGATCATTTGGAATCCCAAAG A TGTGGAGGGATTGAAGGATA
RS0307_NCAM1__ENST00000621128.4__3474__30__0.46667__68.4883__1_RS0307	TGTGGAGGGATTGAAGGATA A GAGGAGCAGCTGGATTTTCAGGAGAGTTTA A TGTGGAGGGATTGAAGGATA
RS0307_NCAM1__ENST00000621128.4__3143__30__0.43333__68.3154__1_RS0307	TGTGGAGGGATTGAAGGATA A ATTGGGAGACAAACACCTTTCAAAGCTGAC A TGTGGAGGGATTGAAGGATA
RS0307_NCAM1__ENST00000621128.4__3684__30__0.43333__68.2065__1_RS0307	TGTGGAGGGATTGAAGGATA A AATCAAGCTTCCATGGAGATGCTCAGAGAT A TGTGGAGGGATTGAAGGATA
RS0307_NCAM1__ENST00000621128.4__3534__30__0.4__67.9202__1_RS0307	TGTGGAGGGATTGAAGGATA A ACAAGGGACCTTAACAAAACACACCCATTT A TGTGGAGGGATTGAAGGATA
RS0307_NCAM1__ENST00000621128.4__2873__30__0.36667__66.6281__1_RS0307	TGTGGAGGGATTGAAGGATA A TGCAAGCAAAGCCAATTATTATTGAAGGGA A TGTGGAGGGATTGAAGGATA
RS0307_NCAM1__ENST00000621128.4__2723__30__0.36667__66.1566__1_RS0307	TGTGGAGGGATTGAAGGATA A ATGCAACAAGTAGCAGATATGCAGAAACTT A TGTGGAGGGATTGAAGGATA
RS0307_NCAM1__ENST00000621128.4__2813__30__0.33333__64.7499__1_RS0307	TGTGGAGGGATTGAAGGATA A AATGTGTGGTGATTTTAACAATCTGACACA A TGTGGAGGGATTGAAGGATA
RS0307_NCAM1__ENST00000621128.4__2753__30__0.33333__64.0589__1_RS0307	TGTGGAGGGATTGAAGGATA A TGCTACATCATATTTAGGTTTGAACCCAAA A TGTGGAGGGATTGAAGGATA
RS0332_ROBO1__ENST00000464233.5__4006__30__0.7__78.8465__0.80174_RS0332	GGGAGAATGAGGTGTAATGT A AGGGGAGATCGGCCGTGGTGGTGGAGGAGG A GGGAGAATGAGGTGTAATGT
RS0332_ROBO1__ENST00000464233.5__3095__30__0.6__76.9408__0.97869_RS0332	GGGAGAATGAGGTGTAATGT A TGTCGCTGTTTCCATTGCCTGCCGTGCAGC A GGGAGAATGAGGTGTAATGT
RS0332_ROBO1__ENST00000464233.5__2975__30__0.63333__76.3925__1_RS0332	GGGAGAATGAGGTGTAATGT A GTCCAGGCCTCCCTCCACTGCTGACAGCTT A GGGAGAATGAGGTGTAATGT
RS0332_ROBO1__ENST00000464233.5__2435__30__0.63333__75.7017__0.99916_RS0332	GGGAGAATGAGGTGTAATGT A CAGTTACACCTTGGGGTGGGGCACTGGGTG A GGGAGAATGAGGTGTAATGT
RS0332_ROBO1__ENST00000464233.5__271__30__0.6__75.5324__1_RS0332	GGGAGAATGAGGTGTAATGT A ACGAAGACGGGAGCCTGTATAGCCCAGCGA A GGGAGAATGAGGTGTAATGT
RS0332_ROBO1__ENST00000464233.5__3005__30__0.56667__74.747__0.98386_RS0332	GGGAGAATGAGGTGTAATGT A GCTGCGCGGCAGGTTCACTGATGTTGAGAA A GGGAGAATGAGGTGTAATGT
RS0332_ROBO1__ENST00000464233.5__3908__30__0.6__74.679__1_RS0332	GGGAGAATGAGGTGTAATGT A ACATGGGCTGGAGTTCTTCCTGTGGGGAGG A GGGAGAATGAGGTGTAATGT
RS0332_ROBO1__ENST00000464233.5__211__30__0.63333__74.3845__1_RS0332	GGGAGAATGAGGTGTAATGT A CGTCCCGTGGTCGTTCCCCCTCTCTACATC A GGGAGAATGAGGTGTAATGT
RS0332_ROBO1__ENST00000464233.5__3395__30__0.6__74.2648__1_RS0332	GGGAGAATGAGGTGTAATGT A GTCCCAGTGGTTTCCAGTGCTTCTCGCCAG A GGGAGAATGAGGTGTAATGT
RS0332_ROBO1__ENST00000464233.5__3576__30__0.63333__74.1883__1_RS0332	GGGAGAATGAGGTGTAATGT A CCCTGACTCCCAGATGTACTACTGCCCCGG A GGGAGAATGAGGTGTAATGT
RS0332_ROBO1__ENST00000464233.5__2133__30__0.56667__73.3412__1_RS0332	GGGAGAATGAGGTGTAATGT A GGGTTGTGGAGGTGCAGAACAGCATTTCCC A GGGAGAATGAGGTGTAATGT
RS0332_ROBO1__ENST00000464233.5__571__30__0.56667__73.0708__1_RS0332	GGGAGAATGAGGTGTAATGT A CGATGCATTGTGGCTCACAGCCTCTCCAAG A GGGAGAATGAGGTGTAATGT
RS0332_ROBO1__ENST00000464233.5__3035__30__0.56667__72.7172__0.99802_RS0332	GGGAGAATGAGGTGTAATGT A CAGTATTAGGCCACGTGTCTGCCAGCCATG A GGGAGAATGAGGTGTAATGT
RS0332_ROBO1__ENST00000464233.5__4306__30__0.53333__72.691__0.98378_RS0332	GGGAGAATGAGGTGTAATGT A GACTGCCTGGGCAAAGTCAGCATCAGTGAA A GGGAGAATGAGGTGTAATGT
RS0332_ROBO1__ENST00000464233.5__1563__30__0.53333__71.8916__0.99309_RS0332	GGGAGAATGAGGTGTAATGT A ACTCCATCCTTTCTCCACAGAATGGTGGGC A GGGAGAATGAGGTGTAATGT
RS0332_ROBO1__ENST00000464233.5__3335__30__0.53333__71.7172__1_RS0332	GGGAGAATGAGGTGTAATGT A TGAGGTTTGACTGGATGAGCTGAGTGGTGG A GGGAGAATGAGGTGTAATGT
RS0332_ROBO1__ENST00000464233.5__2825__30__0.53333__71.6919__1_RS0332	GGGAGAATGAGGTGTAATGT A AGACCATGAGGATGATCCAACAGGCTGCTC A GGGAGAATGAGGTGTAATGT
RS0332_ROBO1__ENST00000464233.5__2253__30__0.53333__71.5858__1_RS0332	GGGAGAATGAGGTGTAATGT A CAGTCTGATTCTCCGTGGTTGGCTCCAGAT A GGGAGAATGAGGTGTAATGT
RS0332_ROBO1__ENST00000464233.5__3878__30__0.53333__71.1971__1_RS0332	GGGAGAATGAGGTGTAATGT A GAGTCAGAGTGGCAGTGGACTGATGGCTAT A GGGAGAATGAGGTGTAATGT
RS0332_ROBO1__ENST00000464233.5__1473__30__0.5__71.0031__1_RS0332	GGGAGAATGAGGTGTAATGT A TTCACAGGACCTTGTCGAATAACTGGGGGA A GGGAGAATGAGGTGTAATGT
RS0332_ROBO1__ENST00000464233.5__631__30__0.46667__70.8882__1_RS0332	GGGAGAATGAGGTGTAATGT A TGCAACCATGACATCCGAAGGGTTTTGTCT A GGGAGAATGAGGTGTAATGT
RS0332_ROBO1__ENST00000464233.5__2945__30__0.53333__70.2216__1_RS0332	GGGAGAATGAGGTGTAATGT A CGCCTCCTCTCTGGTAAGTTACTGTTGGTG A GGGAGAATGAGGTGTAATGT
RS0332_ROBO1__ENST00000464233.5__2283__30__0.46667__69.9243__1_RS0332	GGGAGAATGAGGTGTAATGT A TTGGCTGGCGTCCTCACTTCAAAAACTAAC A GGGAGAATGAGGTGTAATGT
RS0332_ROBO1__ENST00000464233.5__1443__30__0.5__69.6873__1_RS0332	GGGAGAATGAGGTGTAATGT A GGCCGATCTGCAATCACATCTGTAACTTCC A GGGAGAATGAGGTGTAATGT
RS0332_ROBO1__ENST00000464233.5__721__30__0.46667__69.4471__1_RS0332	GGGAGAATGAGGTGTAATGT A ATCCAGTGGAGAGCCATCTTTCTTCCATGA A GGGAGAATGAGGTGTAATGT
RS0332_ROBO1__ENST00000464233.5__1233__30__0.43333__69.3301__1_RS0332	GGGAGAATGAGGTGTAATGT A AAAATAGCTGGTTGAGGATTTCCGGTTGCT A GGGAGAATGAGGTGTAATGT
RS0332_ROBO1__ENST00000464233.5__5320__30__0.43333__69.2563__1_RS0332	GGGAGAATGAGGTGTAATGT A GAAGCAAGAAGTCAAAGCACTTTGCTTGCT A GGGAGAATGAGGTGTAATGT
RS0332_ROBO1__ENST00000464233.5__361__30__0.43333__69.2263__1_RS0332	GGGAGAATGAGGTGTAATGT A TTCAGCTTTGCAGTTCAAAGTTGCAGGTTC A GGGAGAATGAGGTGTAATGT
RS0332_ROBO1__ENST00000464233.5__843__30__0.46667__68.8311__0.99824_RS0332	GGGAGAATGAGGTGTAATGT A ACTTCACTCTCACGTTCCCCAACCATATTG A GGGAGAATGAGGTGTAATGT
RS0332_ROBO1__ENST00000464233.5__2073__30__0.46667__68.7799__1_RS0332	GGGAGAATGAGGTGTAATGT A CCCTGACTTGTTGGTAGGACATCTTGTGTT A GGGAGAATGAGGTGTAATGT
RS0332_ROBO1__ENST00000464233.5__813__30__0.43333__68.6961__1_RS0332	GGGAGAATGAGGTGTAATGT A GTACCAACACAAACATATTTGCCAGCGTCA A GGGAGAATGAGGTGTAATGT
RS0332_ROBO1__ENST00000464233.5__2615__30__0.46667__68.5581__1_RS0332	GGGAGAATGAGGTGTAATGT A GAACAAGAAAGGGAATGACCACGGAAAAGG A GGGAGAATGAGGTGTAATGT
RS0332_ROBO1__ENST00000464233.5__301__30__0.43333__68.3654__1_RS0332	GGGAGAATGAGGTGTAATGT A TTCAACAATGCGAGGTGGAAAATCTTCCTG A GGGAGAATGAGGTGTAATGT
RS0332_ROBO1__ENST00000464233.5__1413__30__0.4__68.1061__1_RS0332	GGGAGAATGAGGTGTAATGT A AAATATGCCTTTGTGATGATGCTTCCAGCA A GGGAGAATGAGGTGTAATGT
RS0332_ROBO1__ENST00000464233.5__5380__30__0.43333__67.999__1_RS0332	GGGAGAATGAGGTGTAATGT A CCATATCTCAGCGGCAAAATGCAAAAGAAC A GGGAGAATGAGGTGTAATGT
RS0332_ROBO1__ENST00000464233.5__1803__30__0.46667__67.9455__1_RS0332	GGGAGAATGAGGTGTAATGT A CTGACATCTGTCACTTCAGGTTTTGATGGG A GGGAGAATGAGGTGTAATGT
RS0332_ROBO1__ENST00000464233.5__2465__30__0.4__67.4201__1_RS0332	GGGAGAATGAGGTGTAATGT A TTGCAGTTCCGTTTCCATCATTCTTGGATA A GGGAGAATGAGGTGTAATGT
RS0332_ROBO1__ENST00000464233.5__2013__30__0.43333__67.3849__1_RS0332	GGGAGAATGAGGTGTAATGT A CTAATTCCATATGCATTAGCTGCCCTCACA A GGGAGAATGAGGTGTAATGT
RS0332_ROBO1__ENST00000464233.5__1293__30__0.43333__66.9992__1_RS0332	GGGAGAATGAGGTGTAATGT A CTGGATGACTGTGGTGGTTGATATGAGAAA A GGGAGAATGAGGTGTAATGT
RS0332_ROBO1__ENST00000464233.5__511__30__0.43333__66.7667__0.98393_RS0332	GGGAGAATGAGGTGTAATGT A TTCATCAGGTCTACTTTTCCGTCCATGTAC A GGGAGAATGAGGTGTAATGT
RS0332_ROBO1__ENST00000464233.5__1833__30__0.43333__66.7508__0.96769_RS0332	GGGAGAATGAGGTGTAATGT A GGTTGCCACGATAATGTGACTGTATTTCTG A GGGAGAATGAGGTGTAATGT
RS0332_ROBO1__ENST00000464233.5__2043__30__0.4__66.6875__1_RS0332	GGGAGAATGAGGTGTAATGT A TTCACTGGATCTGATATTTGGCTTGGATCA A GGGAGAATGAGGTGTAATGT
RS0332_ROBO1__ENST00000464233.5__5132__30__0.4__66.5473__1_RS0332	GGGAGAATGAGGTGTAATGT A TGAACATTTTATCTGGCGTCATGTGTCATC A GGGAGAATGAGGTGTAATGT
RS0332_ROBO1__ENST00000464233.5__3215__30__0.4__66.524__1_RS0332	GGGAGAATGAGGTGTAATGT A TAAGGTCCACATCACCATAAACAGTTGACT A GGGAGAATGAGGTGTAATGT
RS0332_ROBO1__ENST00000464233.5__31__30__0.43333__66.1981__0.99534_RS0332	GGGAGAATGAGGTGTAATGT A CCATAAGACTGTTTTCAGCAATCTAGAGGC A GGGAGAATGAGGTGTAATGT
RS0332_ROBO1__ENST00000464233.5__1353__30__0.4__65.7976__1_RS0332	GGGAGAATGAGGTGTAATGT A ACATCAGATCGCTGGACATTAGTAATTGTG A GGGAGAATGAGGTGTAATGT
RS0332_ROBO1__ENST00000464233.5__2915__30__0.4__65.4725__0.99923_RS0332	GGGAGAATGAGGTGTAATGT A TGAAGGTAAAAGACGGGACTTTTCTGATAC A GGGAGAATGAGGTGTAATGT
RS0332_ROBO1__ENST00000464233.5__5072__30__0.4__65.1911__1_RS0332	GGGAGAATGAGGTGTAATGT A ACATTAGATCTCATAAGCCTCTTGGTTGTC A GGGAGAATGAGGTGTAATGT
RS0332_ROBO1__ENST00000464233.5__5883__30__0.36667__64.8663__1_RS0332	GGGAGAATGAGGTGTAATGT A TTAAGACAGGGATGTTCTTACTCAATTGGT A GGGAGAATGAGGTGTAATGT
RS0332_ROBO1__ENST00000464233.5__1383__30__0.33333__63.8473__1_RS0332	GGGAGAATGAGGTGTAATGT A ACATTTAAAGTCTGGCAGATGTAATAACCA A GGGAGAATGAGGTGTAATGT
RS0343_FAM3C__ENST00000359943.7__153__30__0.7__79.6292__0.98453_RS0343	TTGGAGGTGTAGGGAGTAAA A AATATGCTCCGGCCTCCCGCCCGCCTCTCC A TTGGAGGTGTAGGGAGTAAA
RS0343_FAM3C__ENST00000359943.7__1__30__0.63333__78.5669__1_RS0343	TTGGAGGTGTAGGGAGTAAA A AAGTGGCCAGGAGAAAGCCAGCTCGCCGCT A TTGGAGGTGTAGGGAGTAAA
RS0343_FAM3C__ENST00000359943.7__37__30__0.7__78.5013__1_RS0343	TTGGAGGTGTAGGGAGTAAA A TCCTCTCGGACTCCTCCGGCTGCCCCTCAC A TTGGAGGTGTAGGGAGTAAA
RS0343_FAM3C__ENST00000359943.7__1639__30__0.56667__74.4805__0.99323_RS0343	TTGGAGGTGTAGGGAGTAAA A AATTAGGTTGGGGAGGGGACTTGGCCTGGT A TTGGAGGTGTAGGGAGTAAA
RS0343_FAM3C__ENST00000359943.7__1609__30__0.56667__73.1682__1_RS0343	TTGGAGGTGTAGGGAGTAAA A TCTCCAGTTCTGTGAAGCTGCCACCTCCAG A TTGGAGGTGTAGGGAGTAAA
RS0343_FAM3C__ENST00000359943.7__681__30__0.53333__73.1209__0.8196_RS0343	TTGGAGGTGTAGGGAGTAAA A CAATGAGCCGCCGTGCCTCATCATTGAGTT A TTGGAGGTGTAGGGAGTAAA
RS0343_FAM3C__ENST00000359943.7__213__30__0.53333__72.7459__0.85176_RS0343	TTGGAGGTGTAGGGAGTAAA A CCAACTTTGCAGCACCTGCTACCCTCATGT A TTGGAGGTGTAGGGAGTAAA
RS0343_FAM3C__ENST00000359943.7__333__30__0.5__71.751__0.82724_RS0343	TTGGAGGTGTAGGGAGTAAA A AACGTGCAGCTGTGTCCAATGCTGATCTTG A TTGGAGGTGTAGGGAGTAAA
RS0343_FAM3C__ENST00000359943.7__453__30__0.5__71.365__0.82724_RS0343	TTGGAGGTGTAGGGAGTAAA A TATCTTCCAGGCAGATTTTGGGTCCCACCA A TTGGAGGTGTAGGGAGTAAA
RS0343_FAM3C__ENST00000359943.7__861__30__0.5__70.3463__0.81962_RS0343	TTGGAGGTGTAGGGAGTAAA A GCTTCTGGGGGATGCATCCTTCCATTTCTA A TTGGAGGTGTAGGGAGTAAA
RS0343_FAM3C__ENST00000359943.7__517__30__0.46667__70.1904__0.82739_RS0343	TTGGAGGTGTAGGGAGTAAA A CCATTTGCCAAGGCAACATTGATCCCTCTT A TTGGAGGTGTAGGGAGTAAA
RS0343_FAM3C__ENST00000359943.7__2092__30__0.46667__70.0199__1_RS0343	TTGGAGGTGTAGGGAGTAAA A GCTGCCTTACACTGTGAATGGCAGTTTGAT A TTGGAGGTGTAGGGAGTAAA
RS0343_FAM3C__ENST00000359943.7__423__30__0.46667__69.7368__0.82724_RS0343	TTGGAGGTGTAGGGAGTAAA A CGTTGGCTGCTCCACTTGCCATTTTAAAAG A TTGGAGGTGTAGGGAGTAAA
RS0343_FAM3C__ENST00000359943.7__1543__30__0.46667__69.5067__1_RS0343	TTGGAGGTGTAGGGAGTAAA A CCCATAGCTAACACAAATCCAGCAAGCTGT A TTGGAGGTGTAGGGAGTAAA
RS0343_FAM3C__ENST00000359943.7__243__30__0.43333__68.9547__0.82127_RS0343	TTGGAGGTGTAGGGAGTAAA A ATGTCAGTAAAAACACTGCCACAGCTACCA A TTGGAGGTGTAGGGAGTAAA
RS0343_FAM3C__ENST00000359943.7__393__30__0.43333__68.7733__0.82724_RS0343	TTGGAGGTGTAGGGAGTAAA A CAAAATGCTTCTCAGGGCAAGCTTTTGAGA A TTGGAGGTGTAGGGAGTAAA
RS0343_FAM3C__ENST00000359943.7__363__30__0.46667__67.7599__0.82724_RS0343	TTGGAGGTGTAGGGAGTAAA A TCCCACACTTATATCTGGGAGGCTTTGTAG A TTGGAGGTGTAGGGAGTAAA
RS0343_FAM3C__ENST00000359943.7__1104__30__0.43333__67.5803__1_RS0343	TTGGAGGTGTAGGGAGTAAA A TGTACTTTTAGGGAAATGTGCGGAGACATG A TTGGAGGTGTAGGGAGTAAA
RS0343_FAM3C__ENST00000359943.7__741__30__0.43333__67.2501__0.81971_RS0343	TTGGAGGTGTAGGGAGTAAA A CACAGAAGACCCAGTTGTCTCTAAAACCAA A TTGGAGGTGTAGGGAGTAAA
RS0343_FAM3C__ENST00000359943.7__1729__30__0.4__66.9431__1_RS0343	TTGGAGGTGTAGGGAGTAAA A CCAAACCACTTGGTCAATGCTGATAACAAT A TTGGAGGTGTAGGGAGTAAA
RS0343_FAM3C__ENST00000359943.7__591__30__0.43333__66.5975__0.82724_RS0343	TTGGAGGTGTAGGGAGTAAA A GAAACTCAATAAATGGTGCCACATCTCCTC A TTGGAGGTGTAGGGAGTAAA
RS0343_FAM3C__ENST00000359943.7__831__30__0.4__65.7329__0.81941_RS0343	TTGGAGGTGTAGGGAGTAAA A CAACTTCAGGCCATCCTTCATATTTGTTTG A TTGGAGGTGTAGGGAGTAAA
RS0343_FAM3C__ENST00000359943.7__1359__30__0.4__65.6942__1_RS0343	TTGGAGGTGTAGGGAGTAAA A AGGAGAGTCGGACTGTAAAGTAACATTACA A TTGGAGGTGTAGGGAGTAAA
RS0343_FAM3C__ENST00000359943.7__1669__30__0.4__65.4425__1_RS0343	TTGGAGGTGTAGGGAGTAAA A ATATACTGACTTAGCTGTCCTGAATGACCT A TTGGAGGTGTAGGGAGTAAA
RS0343_FAM3C__ENST00000359943.7__2192__30__0.36667__65.3207__1_RS0343	TTGGAGGTGTAGGGAGTAAA A TTATCCGAATAGCTTCCAACTTGGTTTACA A TTGGAGGTGTAGGGAGTAAA
RS0343_FAM3C__ENST00000359943.7__1449__30__0.33333__64.4851__1_RS0343	TTGGAGGTGTAGGGAGTAAA A TGCTTTTCACATATCCGATGTATGTTTTCA A TTGGAGGTGTAGGGAGTAAA
RS0343_FAM3C__ENST00000359943.7__2342__30__0.33333__64.395__1_RS0343	TTGGAGGTGTAGGGAGTAAA A ACATGCTGAATGTGATTTAGCATATAAGCA A TTGGAGGTGTAGGGAGTAAA
RS0343_FAM3C__ENST00000359943.7__183__30__0.3__64.0953__1_RS0343	TTGGAGGTGTAGGGAGTAAA A TTGGTTTTTCAGTTTATGGCACTTTTCATT A TTGGAGGTGTAGGGAGTAAA
RS0343_FAM3C__ENST00000359943.7__1419__30__0.36667__64.0554__1_RS0343	TTGGAGGTGTAGGGAGTAAA A TATTAAACATTCCTCAGTTTCTTGGGAAGG A TTGGAGGTGTAGGGAGTAAA
RS0343_FAM3C__ENST00000359943.7__711__30__0.4__64.0418__0.81971_RS0343	TTGGAGGTGTAGGGAGTAAA A GATTAGTAATAGATGTGCTCCCCAAATCAG A TTGGAGGTGTAGGGAGTAAA
RS0343_FAM3C__ENST00000359943.7__1912__30__0.3__63.7187__1_RS0343	TTGGAGGTGTAGGGAGTAAA A AAAGTCATTTGGGGTCAAACACAATTATTT A TTGGAGGTGTAGGGAGTAAA
RS0343_FAM3C__ENST00000359943.7__1882__30__0.33333__63.6934__1_RS0343	TTGGAGGTGTAGGGAGTAAA A TTTAAATGTTATCAGTCCGCCCAGTAATAA A TTGGAGGTGTAGGGAGTAAA
RS0343_FAM3C__ENST00000359943.7__891__30__0.33333__63.6161__1_RS0343	TTGGAGGTGTAGGGAGTAAA A TTCAATTCTCTCCACATTTCCATTAGTCTT A TTGGAGGTGTAGGGAGTAAA
RS0343_FAM3C__ENST00000359943.7__1759__30__0.3__62.7164__1_RS0343	TTGGAGGTGTAGGGAGTAAA A AATTATTGTGATATTAAAGCATGCCTCCTT A TTGGAGGTGTAGGGAGTAAA
RS0343_FAM3C__ENST00000359943.7__1329__30__0.3__62.2857__1_RS0343	TTGGAGGTGTAGGGAGTAAA A CACACAACTAGCCAAATCTCTTTTTAATTT A TTGGAGGTGTAGGGAGTAAA
RS0343_FAM3C__ENST00000359943.7__2312__30__0.3__62.1063__1_RS0343	TTGGAGGTGTAGGGAGTAAA A CCAAAAATCCCAAAAGTATACAAAGATTGT A TTGGAGGTGTAGGGAGTAAA
RS0343_FAM3C__ENST00000359943.7__303__30__0.3__62.0014__0.82724_RS0343	TTGGAGGTGTAGGGAGTAAA A CAAATAGATTTCCTAAACTTGCATCCATTT A TTGGAGGTGTAGGGAGTAAA
RS0343_FAM3C__ENST00000359943.7__2027__30__0.3__61.9958__1_RS0343	TTGGAGGTGTAGGGAGTAAA A CACAACATATATTTAATGCCCTGAAAACTT A TTGGAGGTGTAGGGAGTAAA
RS0343_FAM3C__ENST00000359943.7__1790__30__0.3__61.898__1_RS0343	TTGGAGGTGTAGGGAGTAAA A CACAGGATTAATTTCTTGGTTTACAAATCA A TTGGAGGTGTAGGGAGTAAA
RS0343_FAM3C__ENST00000359943.7__1852__30__0.33333__61.8724__1_RS0343	TTGGAGGTGTAGGGAGTAAA A GAACTTTTGTAAATATGCCACTATAGCTTC A TTGGAGGTGTAGGGAGTAAA
RS0343_FAM3C__ENST00000359943.7__1699__30__0.3__61.7922__1_RS0343	TTGGAGGTGTAGGGAGTAAA A TAAGAAAAACGTATGCTAGTATTGCTCTAA A TTGGAGGTGTAGGGAGTAAA
RS0343_FAM3C__ENST00000359943.7__2122__30__0.3__61.7379__1_RS0343	TTGGAGGTGTAGGGAGTAAA A GCATCTAAACTTTAGGTTCGAAATTTAAGT A TTGGAGGTGTAGGGAGTAAA
RS0343_FAM3C__ENST00000359943.7__2477__30__0.3__61.6787__1_RS0343	TTGGAGGTGTAGGGAGTAAA A CACAAAGCAAAACCAAGAGTATTTATTTTC A TTGGAGGTGTAGGGAGTAAA
RS0343_FAM3C__ENST00000359943.7__1997__30__0.3__61.6387__0.9928_RS0343	TTGGAGGTGTAGGGAGTAAA A CTGCTTAAAAACTGAGTTATTTAGTGAACA A TTGGAGGTGTAGGGAGTAAA
RS0343_FAM3C__ENST00000359943.7__1074__30__0.3__61.6381__1_RS0343	TTGGAGGTGTAGGGAGTAAA A GTTCAGTGATTTGATCATTGTGATGATTAT A TTGGAGGTGTAGGGAGTAAA
RS0343_FAM3C__ENST00000359943.7__2162__30__0.3__61.5487__0.99999_RS0343	TTGGAGGTGTAGGGAGTAAA A GCTAAATAACAGATACTGCTTTTAGGTTTT A TTGGAGGTGTAGGGAGTAAA
RS0343_FAM3C__ENST00000359943.7__1389__30__0.3__61.5032__1_RS0343	TTGGAGGTGTAGGGAGTAAA A AAAGAAAAAGATCATGAAAAGAGGTACATC A TTGGAGGTGTAGGGAGTAAA
RS0343_FAM3C__ENST00000359943.7__487__30__0.3__61.5021__0.79064_RS0343	TTGGAGGTGTAGGGAGTAAA A CCAACATTATTCTTAACACCACTCATTAAA A TTGGAGGTGTAGGGAGTAAA
RS0343_FAM3C__ENST00000359943.7__1011__30__0.3__61.4177__1_RS0343	TTGGAGGTGTAGGGAGTAAA A AATCCTGATATCAAAAGAGACAATACTCAT A TTGGAGGTGTAGGGAGTAAA
RS0343_FAM3C__ENST00000359943.7__2062__30__0.3__60.9087__1_RS0343	TTGGAGGTGTAGGGAGTAAA A CACTAAATTTATGTTCCAGTTTGAGATACT A TTGGAGGTGTAGGGAGTAAA
RS0384_LAMP1__ENST00000332556.4__1__30__0.7__79.8573__1_RS0384	TAGAGTTGATAGAGGGAGAA A GAAGACACCGCGGCCGGCAGCGCTTGTCAC A TAGAGTTGATAGAGGGAGAA
RS0384_LAMP1__ENST00000332556.4__995__30__0.7__79.8173__0.99713_RS0384	TAGAGTTGATAGAGGGAGAA A TCCAGAGTCACCAGGTGGGCGCCGCAGCTC A TAGAGTTGATAGAGGGAGAA
RS0384_LAMP1__ENST00000332556.4__43__30__0.66667__79.4692__1_RS0384	TAGAGTTGATAGAGGGAGAA A TACCAGACGCAAGAGGCCCGGCCACTGCGA A TAGAGTTGATAGAGGGAGAA
RS0384_LAMP1__ENST00000332556.4__887__30__0.66667__79.4323__0.89679_RS0384	TAGAGTTGATAGAGGGAGAA A TTCAGCTGCAGCCCCATGCTGGCCAGCAGG A TAGAGTTGATAGAGGGAGAA
RS0384_LAMP1__ENST00000332556.4__1459__30__0.66667__79.3058__1_RS0384	TAGAGTTGATAGAGGGAGAA A AACAGAGGCCCCTGCAGCTGCTGTGCCTGC A TAGAGTTGATAGAGGGAGAA
RS0384_LAMP1__ENST00000332556.4__2176__30__0.7__79.2621__1_RS0384	TAGAGTTGATAGAGGGAGAA A CAAGGACGTGCCGCCACTGGAACGAGGCCG A TAGAGTTGATAGAGGGAGAA
RS0384_LAMP1__ENST00000332556.4__1366__30__0.7__79.1546__1_RS0384	TAGAGTTGATAGAGGGAGAA A TGAGGACGATGAGGACCAGCCCCGCCAGGG A TAGAGTTGATAGAGGGAGAA
RS0384_LAMP1__ENST00000332556.4__1026__30__0.7__78.9748__1_RS0384	TAGAGTTGATAGAGGGAGAA A GAGCAGGACGGTGGTGCCCTCGCTGTGCAG A TAGAGTTGATAGAGGGAGAA
RS0384_LAMP1__ENST00000332556.4__73__30__0.66667__78.8945__1_RS0384	TAGAGTTGATAGAGGGAGAA A GCCAAGGGCTGGCGTTAGAGACAGCGGCGT A TAGAGTTGATAGAGGGAGAA
RS0384_LAMP1__ENST00000332556.4__1206__30__0.66667__78.8177__0.98664_RS0384	TAGAGTTGATAGAGGGAGAA A CGTGACACGGACGTGCTCCTCCGCGTTGCA A TAGAGTTGATAGAGGGAGAA
RS0384_LAMP1__ENST00000332556.4__736__30__0.63333__77.8637__1_RS0384	TAGAGTTGATAGAGGGAGAA A AGCGTGTCTCTCCCCGGCTGAAGCTGCTGT A TAGAGTTGATAGAGGGAGAA
RS0384_LAMP1__ENST00000332556.4__1841__30__0.7__77.571__0.95333_RS0384	TAGAGTTGATAGAGGGAGAA A GGAGAGAGCAGCACCCCCACCCCCTCAGAG A TAGAGTTGATAGAGGGAGAA
RS0384_LAMP1__ENST00000332556.4__2548__30__0.63333__77.5276__0.99753_RS0384	TAGAGTTGATAGAGGGAGAA A ACCCTCACCCCCCGTTTCCCTGACACCCTT A TAGAGTTGATAGAGGGAGAA
RS0384_LAMP1__ENST00000332556.4__1871__30__0.66667__76.6148__1_RS0384	TAGAGTTGATAGAGGGAGAA A CCCCTCAGAGACAGCGGCATTCCACCCCTC A TAGAGTTGATAGAGGGAGAA
RS0384_LAMP1__ENST00000332556.4__1146__30__0.6__76.4416__1_RS0384	TAGAGTTGATAGAGGGAGAA A CGCTCGCAGGGAGCCGTTGGCAGCTTTAAA A TAGAGTTGATAGAGGGAGAA
RS0384_LAMP1__ENST00000332556.4__2518__30__0.66667__76.3934__1_RS0384	TAGAGTTGATAGAGGGAGAA A CTCTCTGCACCGAGACCACCCTCAACCCCG A TAGAGTTGATAGAGGGAGAA
RS0384_LAMP1__ENST00000332556.4__406__30__0.63333__76.1492__1_RS0384	TAGAGTTGATAGAGGGAGAA A CACAGGAGCTGCGGTTGAGCACCACTGTGG A TAGAGTTGATAGAGGGAGAA
RS0384_LAMP1__ENST00000332556.4__2141__30__0.6__75.9712__0.99988_RS0384	TAGAGTTGATAGAGGGAGAA A CACGTGTGGCCCGTCCTGGCCTTTAAAGCT A TAGAGTTGATAGAGGGAGAA
RS0384_LAMP1__ENST00000332556.4__1266__30__0.6__75.5949__1_RS0384	TAGAGTTGATAGAGGGAGAA A GCCACCTTCCACCTTGAAAGCCTGGACCCA A TAGAGTTGATAGAGGGAGAA
RS0384_LAMP1__ENST00000332556.4__1396__30__0.63333__75.4063__1_RS0384	TAGAGTTGATAGAGGGAGAA A GACTCCTCTTCCTGCCGACGAGGTAGGCGA A TAGAGTTGATAGAGGGAGAA
RS0384_LAMP1__ENST00000332556.4__851__30__0.6__74.8016__1_RS0384	TAGAGTTGATAGAGGGAGAA A CCGTTGGTGCCGCTCACGTTGTACTTGTCC A TAGAGTTGATAGAGGGAGAA
RS0384_LAMP1__ENST00000332556.4__256__30__0.53333__73.9971__1_RS0384	TAGAGTTGATAGAGGGAGAA A ACATTGCTGCTGACGCACAATGCATGAGGC A TAGAGTTGATAGAGGGAGAA
RS0384_LAMP1__ENST00000332556.4__2368__30__0.56667__73.8169__1_RS0384	TAGAGTTGATAGAGGGAGAA A CCGTGTACAATCCCCAAGCCACGGCAAAAC A TAGAGTTGATAGAGGGAGAA
RS0384_LAMP1__ENST00000332556.4__2206__30__0.56667__73.6012__1_RS0384	TAGAGTTGATAGAGGGAGAA A AGCCCTTGAGCTGCAGACATTAGAGACGCC A TAGAGTTGATAGAGGGAGAA
RS0384_LAMP1__ENST00000332556.4__2578__30__0.56667__73.4048__1_RS0384	TAGAGTTGATAGAGGGAGAA A ACACCATTCCCTACGTCTGGCACCAAGACC A TAGAGTTGATAGAGGGAGAA
RS0384_LAMP1__ENST00000332556.4__2021__30__0.56667__73.3505__1_RS0384	TAGAGTTGATAGAGGGAGAA A CACCACGAGTGACCTTCATGCGTCCTACGT A TAGAGTTGATAGAGGGAGAA
RS0384_LAMP1__ENST00000332556.4__1901__30__0.53333__73.3372__1_RS0384	TAGAGTTGATAGAGGGAGAA A ATATGGAGCCAATTTAGAGCGGCACCCCCA A TAGAGTTGATAGAGGGAGAA
RS0384_LAMP1__ENST00000332556.4__1176__30__0.56667__73.071__1_RS0384	TAGAGTTGATAGAGGGAGAA A CTTGTAGGAATTGCCGACTGTGGCCTGCAG A TAGAGTTGATAGAGGGAGAA
RS0384_LAMP1__ENST00000332556.4__766__30__0.56667__72.881__1_RS0384	TAGAGTTGATAGAGGGAGAA A CTGTGGTTGGGGAAGGCCTGTCTTGTTCAC A TAGAGTTGATAGAGGGAGAA
RS0384_LAMP1__ENST00000332556.4__1991__30__0.56667__72.7414__1_RS0384	TAGAGTTGATAGAGGGAGAA A GTGACGGCCAGAGGCTTTCCCTTTGTAAGG A TAGAGTTGATAGAGGGAGAA
RS0384_LAMP1__ENST00000332556.4__1426__30__0.56667__72.4662__1_RS0384	TAGAGTTGATAGAGGGAGAA A CACCAGGCTAGATAGTCTGGTAGCCTGCGT A TAGAGTTGATAGAGGGAGAA
RS0384_LAMP1__ENST00000332556.4__1296__30__0.56667__72.4043__0.99968_RS0384	TAGAGTTGATAGAGGGAGAA A CAGCAGACACTCCTCCACAGAGCCAAACTG A TAGAGTTGATAGAGGGAGAA
RS0384_LAMP1__ENST00000332556.4__1519__30__0.53333__71.9503__1_RS0384	TAGAGTTGATAGAGGGAGAA A GAGAAACGTTTGCCAGAAAGTGTGCCTCCC A TAGAGTTGATAGAGGGAGAA
RS0384_LAMP1__ENST00000332556.4__1489__30__0.56667__71.6009__1_RS0384	TAGAGTTGATAGAGGGAGAA A CTTCGACAGGACCCTAAGCCCAGAGAAAGG A TAGAGTTGATAGAGGGAGAA
RS0384_LAMP1__ENST00000332556.4__346__30__0.53333__71.2542__1_RS0384	TAGAGTTGATAGAGGGAGAA A TAGGGCCACTCTTGGTGTCGTAGTTCACTG A TAGAGTTGATAGAGGGAGAA
RS0384_LAMP1__ENST00000332556.4__947__30__0.5__71.0816__1_RS0384	TAGAGTTGATAGAGGGAGAA A TTGGGGTTGATGTTGAGAAGCCTTGTCACC A TAGAGTTGATAGAGGGAGAA
RS0384_LAMP1__ENST00000332556.4__2111__30__0.53333__70.5709__1_RS0384	TAGAGTTGATAGAGGGAGAA A GAACTGAAGCGCTCCAGACACTCATCTCTG A TAGAGTTGATAGAGGGAGAA
RS0384_LAMP1__ENST00000332556.4__2398__30__0.5__70.1734__1_RS0384	TAGAGTTGATAGAGGGAGAA A GTTACAGGCAATGCATTACGTGAGCTGGTC A TAGAGTTGATAGAGGGAGAA
RS0384_LAMP1__ENST00000332556.4__917__30__0.53333__69.849__1_RS0384	TAGAGTTGATAGAGGGAGAA A GTCGTGTTGTCCTTCCTCTCATAGGTGAGG A TAGAGTTGATAGAGGGAGAA
RS0384_LAMP1__ENST00000332556.4__2458__30__0.5__69.8455__1_RS0384	TAGAGTTGATAGAGGGAGAA A CATTTTAGCTGACAGAAGGACAAGGCCCAC A TAGAGTTGATAGAGGGAGAA
RS0384_LAMP1__ENST00000332556.4__2338__30__0.46667__69.6954__1_RS0384	TAGAGTTGATAGAGGGAGAA A ATCAGGAGAACGCACCGATCTCACATTGTA A TAGAGTTGATAGAGGGAGAA
RS0384_LAMP1__ENST00000332556.4__556__30__0.46667__69.5438__1_RS0384	TAGAGTTGATAGAGGGAGAA A CATTGGGGAAAAGGTGTGTGTCTGACAAGT A TAGAGTTGATAGAGGGAGAA
RS0384_LAMP1__ENST00000332556.4__1056__30__0.46667__69.2738__0.99956_RS0384	TAGAGTTGATAGAGGGAGAA A GCTAGAACTTGCATTCATCCCGAACTGGAA A TAGAGTTGATAGAGGGAGAA
RS0384_LAMP1__ENST00000332556.4__376__30__0.46667__69.0902__1_RS0384	TAGAGTTGATAGAGGGAGAA A CATCTGATGGCAGGTCAAAGGTCATGTTCT A TAGAGTTGATAGAGGGAGAA
RS0384_LAMP1__ENST00000332556.4__436__30__0.5__68.9242__1_RS0384	TAGAGTTGATAGAGGGAGAA A CGAGACTGGGGTCAGAAGTGTTCTCTTTTC A TAGAGTTGATAGAGGGAGAA
RS0384_LAMP1__ENST00000332556.4__2051__30__0.43333__68.5765__1_RS0384	TAGAGTTGATAGAGGGAGAA A TACTGTTGTAATGTGTGAGCATGTCAGCCT A TAGAGTTGATAGAGGGAGAA
RS0384_LAMP1__ENST00000332556.4__646__30__0.43333__67.8002__1_RS0384	TAGAGTTGATAGAGGGAGAA A CCTGGGTGCCACTAACACATCTGTATTTTT A TAGAGTTGATAGAGGGAGAA
RS0384_LAMP1__ENST00000332556.4__586__30__0.43333__67.7765__0.98573_RS0384	TAGAGTTGATAGAGGGAGAA A ATTCCACAGTCTTGATTTCTTTGGAGCTCG A TAGAGTTGATAGAGGGAGAA
RS0384_LAMP1__ENST00000332556.4__526__30__0.4__67.3501__1_RS0384	TAGAGTTGATAGAGGGAGAA A TATAAACAAAACTCATGAGCTGGACGCTGT A TAGAGTTGATAGAGGGAGAA
RS0384_LAMP1__ENST00000332556.4__466__30__0.4__66.9438__1_RS0384	TAGAGTTGATAGAGGGAGAA A TGAGTGTATGTCCTCTTCCAAAAGCAATCA A TAGAGTTGATAGAGGGAGAA
RS0406_RTN4__ENST00000405240.5__1380__30__0.56667__73.6549__1_RS0406	GATGATGTAGTAGTAAGGGT A TCACGGAAGCACCAGCACTAGGAACTGCAG A GATGATGTAGTAGTAAGGGT
RS0406_RTN4__ENST00000405240.5__91__30__0.56667__73.3702__0.98677_RS0406	GATGATGTAGTAGTAAGGGT A GAGCGTATCACAGGCTCAGATGCAGCAGGA A GATGATGTAGTAGTAAGGGT
RS0406_RTN4__ENST00000405240.5__1473__30__0.53333__71.9862__1_RS0406	GATGATGTAGTAGTAAGGGT A TGGCCTCTTCATATGGTGGGGGGTTTTCAG A GATGATGTAGTAGTAAGGGT
RS0406_RTN4__ENST00000405240.5__1677__30__0.5__71.8275__1_RS0406	GATGATGTAGTAGTAAGGGT A GATCAGGCACTGGCTGTTCAACTTTTGCCA A GATGATGTAGTAGTAAGGGT
RS0406_RTN4__ENST00000405240.5__1290__30__0.5__71.2051__1_RS0406	GATGATGTAGTAGTAAGGGT A CTTCAAATGATGGGCAAAGCTGTGCTGCAG A GATGATGTAGTAGTAAGGGT
RS0406_RTN4__ENST00000405240.5__1889__30__0.5__70.2982__1_RS0406	GATGATGTAGTAGTAAGGGT A TTCCAAATATGGCTTTCCTCCCTCAGGTGG A GATGATGTAGTAGTAAGGGT
RS0406_RTN4__ENST00000405240.5__181__30__0.5__70.0872__1_RS0406	GATGATGTAGTAGTAAGGGT A GCAGTTTCAAGCAGGACAGATGGGAAATCC A GATGATGTAGTAGTAAGGGT
RS0406_RTN4__ENST00000405240.5__2250__30__0.46667__70.078__1_RS0406	GATGATGTAGTAGTAAGGGT A TCAAAGAAAGGTCATGGGGCAATTCTGTGC A GATGATGTAGTAGTAAGGGT
RS0406_RTN4__ENST00000405240.5__1410__30__0.46667__69.8139__1_RS0406	GATGATGTAGTAGTAAGGGT A AAGCTTCTAATGGTGATGAGCTGGGCTGTA A GATGATGTAGTAGTAAGGGT
RS0406_RTN4__ENST00000405240.5__1320__30__0.46667__68.9625__1_RS0406	GATGATGTAGTAGTAAGGGT A GCAAAACTGGTGAAGGAGTAGCTTCTGACT A GATGATGTAGTAGTAAGGGT
RS0406_RTN4__ENST00000405240.5__865__30__0.5__68.9509__1_RS0406	GATGATGTAGTAGTAAGGGT A GCTCCTGAACGATCCTTTATACCTTCTGGC A GATGATGTAGTAGTAAGGGT
RS0406_RTN4__ENST00000405240.5__715__30__0.5__68.8007__1_RS0406	GATGATGTAGTAGTAAGGGT A CCTCCAGCAGCCAACATATCACTATCTTCC A GATGATGTAGTAGTAAGGGT
RS0406_RTN4__ENST00000405240.5__211__30__0.5__68.679__0.98568_RS0406	GATGATGTAGTAGTAAGGGT A GAGAGAGGAGACAGAGAAGGAAGAGAAGCA A GATGATGTAGTAGTAAGGGT
RS0406_RTN4__ENST00000405240.5__411__30__0.43333__68.2648__1_RS0406	GATGATGTAGTAGTAAGGGT A TTGGAGAGACACTGAACGATGATCCCATTT A GATGATGTAGTAGTAAGGGT
RS0406_RTN4__ENST00000405240.5__2340__30__0.46667__68.2306__1_RS0406	GATGATGTAGTAGTAAGGGT A GCAATAAGAGCACCTTTGATGTAGCAGACC A GATGATGTAGTAGTAAGGGT
RS0406_RTN4__ENST00000405240.5__2010__30__0.43333__68.0191__1_RS0406	GATGATGTAGTAGTAAGGGT A TTGAATAAACTGCAGTACTGAGCTCCTCCA A GATGATGTAGTAGTAAGGGT
RS0406_RTN4__ENST00000405240.5__925__30__0.36667__67.6498__1_RS0406	GATGATGTAGTAGTAAGGGT A AAAATGTTTGTTGCAATGCTCTCAGTTGCT A GATGATGTAGTAGTAAGGGT
RS0406_RTN4__ENST00000405240.5__121__30__0.43333__67.4255__1_RS0406	GATGATGTAGTAGTAAGGGT A TGCTCCTTCAAGTCCATATTTTCTGCAGAG A GATGATGTAGTAGTAAGGGT
RS0406_RTN4__ENST00000405240.5__895__30__0.43333__67.1745__1_RS0406	GATGATGTAGTAGTAAGGGT A GCTGGGTTAAAGGGAGCACATGTGATATAT A GATGATGTAGTAGTAAGGGT
RS0406_RTN4__ENST00000405240.5__1707__30__0.43333__66.6184__1_RS0406	GATGATGTAGTAGTAAGGGT A CAGGTGAGGAATCTTCAACTAGCTCAGAAT A GATGATGTAGTAGTAAGGGT
RS0406_RTN4__ENST00000405240.5__301__30__0.4__66.6144__0.99667_RS0406	GATGATGTAGTAGTAAGGGT A GCTTCACTGACATTTTCTTGAAGTGTTCCT A GATGATGTAGTAGTAAGGGT
RS0406_RTN4__ENST00000405240.5__441__30__0.4__66.0471__1_RS0406	GATGATGTAGTAGTAAGGGT A GATTTGCTACTATTACGGCAGATTCTGCTT A GATGATGTAGTAGTAAGGGT
RS0406_RTN4__ENST00000405240.5__1050__30__0.4__66.0232__1_RS0406	GATGATGTAGTAGTAAGGGT A CTGCTACAAGAAAAGGGTTTGATGTTTTGG A GATGATGTAGTAGTAAGGGT
RS0406_RTN4__ENST00000405240.5__331__30__0.4__65.6416__1_RS0406	GATGATGTAGTAGTAAGGGT A GTTTTTGCCTTCTCTGAGACCTCTTTAGAA A GATGATGTAGTAGTAAGGGT
RS0406_RTN4__ENST00000405240.5__1647__30__0.4__65.6103__1_RS0406	GATGATGTAGTAGTAAGGGT A TTTCTGAATAATCAGAGAAATCCGGAGCTG A GATGATGTAGTAGTAAGGGT
RS0406_RTN4__ENST00000405240.5__1797__30__0.36667__65.3767__1_RS0406	GATGATGTAGTAGTAAGGGT A GACTTTCTTTCACAAGCATCACAGTTTCAT A GATGATGTAGTAGTAAGGGT
RS0406_RTN4__ENST00000405240.5__1350__30__0.36667__65.3206__1_RS0406	GATGATGTAGTAGTAAGGGT A AATTCAATGGTGCTTCCATAACAATGTCAG A GATGATGTAGTAGTAAGGGT
RS0406_RTN4__ENST00000405240.5__2490__30__0.4__65.2395__1_RS0406	GATGATGTAGTAGTAAGGGT A TACTCAGCTCTGCTGAAAATATAGCAGATG A GATGATGTAGTAGTAAGGGT
RS0406_RTN4__ENST00000405240.5__1950__30__0.36667__65.1088__1_RS0406	GATGATGTAGTAGTAAGGGT A ATGTTGAAACTTCATCAGGTAACAGGGTAT A GATGATGTAGTAGTAAGGGT
RS0406_RTN4__ENST00000405240.5__1__30__0.36667__64.5762__1_RS0406	GATGATGTAGTAGTAAGGGT A ATTAGGGAACTCTGTAGAACAGGCAATATT A GATGATGTAGTAGTAAGGGT
RS0406_RTN4__ENST00000405240.5__535__30__0.36667__64.2838__1_RS0406	GATGATGTAGTAGTAAGGGT A AGAGCTGTAGGTAACTCTTGTTGATTATGA A GATGATGTAGTAGTAAGGGT
RS0406_RTN4__ENST00000405240.5__955__30__0.36667__64.2341__1_RS0406	GATGATGTAGTAGTAAGGGT A TTTTCTGAAGTAGGATCTCCTAACAAAGGA A GATGATGTAGTAGTAAGGGT
RS0406_RTN4__ENST00000405240.5__745__30__0.33333__64.1657__1_RS0406	GATGATGTAGTAGTAAGGGT A ACTTTACTTTCCAAGTTGCTCTCGATTTTA A GATGATGTAGTAGTAAGGGT
RS0406_RTN4__ENST00000405240.5__1260__30__0.4__63.9441__1_RS0406	GATGATGTAGTAGTAAGGGT A GATAGAGTGACTCTTGCATAACTTCTGATG A GATGATGTAGTAGTAAGGGT
RS0406_RTN4__ENST00000405240.5__775__30__0.33333__63.863__1_RS0406	GATGATGTAGTAGTAAGGGT A TCAAGGCTATCTGCAAAACATTTTTTATCC A GATGATGTAGTAGTAAGGGT
RS0406_RTN4__ENST00000405240.5__2430__30__0.33333__63.8419__0.96978_RS0406	GATGATGTAGTAGTAAGGGT A GAAGTTTTTTCTCAGCTTCTTTCACAAGAA A GATGATGTAGTAGTAAGGGT
RS0406_RTN4__ENST00000405240.5__2400__30__0.4__63.7429__1_RS0406	GATGATGTAGTAGTAAGGGT A CTTTGGGTTTAACTATGCTCTCTATCTCTG A GATGATGTAGTAGTAAGGGT
RS0406_RTN4__ENST00000405240.5__1827__30__0.36667__63.6424__1_RS0406	GATGATGTAGTAGTAAGGGT A CTATCATTGACTCAAATGAAGTCTCAGTGA A GATGATGTAGTAGTAAGGGT
RS0406_RTN4__ENST00000405240.5__2190__30__0.33333__63.6038__1_RS0406	GATGATGTAGTAGTAAGGGT A TAGCAATTTCACTTTTGTGGGATACTTCTA A GATGATGTAGTAGTAAGGGT
RS0406_RTN4__ENST00000405240.5__805__30__0.36667__63.4439__1_RS0406	GATGATGTAGTAGTAAGGGT A CTCTCACTATCTTTTTCGTGATTAGTTTGC A GATGATGTAGTAGTAAGGGT
RS0406_RTN4__ENST00000405240.5__2160__30__0.36667__63.3581__1_RS0406	GATGATGTAGTAGTAAGGGT A GGTCAGTATATTCCCTGGCTAATTTAGAAA A GATGATGTAGTAGTAAGGGT
RS0406_RTN4__ENST00000405240.5__1020__30__0.36667__63.0845__1_RS0406	GATGATGTAGTAGTAAGGGT A TGCTAGTATTCTTCTCTGTTACTATTTGGG A GATGATGTAGTAGTAAGGGT
RS0406_RTN4__ENST00000405240.5__1110__30__0.36667__63.0083__1_RS0406	GATGATGTAGTAGTAAGGGT A CTTCCTCAGTCACCTTTGTTAAATTATCTG A GATGATGTAGTAGTAAGGGT
RS0406_RTN4__ENST00000405240.5__31__30__0.33333__62.9403__1_RS0406	GATGATGTAGTAGTAAGGGT A AAGTTTCCCAATAGGTATCATCAATATGGA A GATGATGTAGTAGTAAGGGT
RS0406_RTN4__ENST00000405240.5__835__30__0.36667__62.6995__1_RS0406	GATGATGTAGTAGTAAGGGT A GTACTGGGGAAAGAAGTATCATCATTACTA A GATGATGTAGTAGTAAGGGT
RS0406_RTN4__ENST00000405240.5__1737__30__0.33333__62.5802__0.99993_RS0406	GATGATGTAGTAGTAAGGGT A CATCACTAAATAAGTCAACTGGTTCAGAAT A GATGATGTAGTAGTAAGGGT
RS0406_RTN4__ENST00000405240.5__595__30__0.3__62.5696__0.99959_RS0406	GATGATGTAGTAGTAAGGGT A TTAAAACTGTCTTTTGCTTTTTCTGAAGAC A GATGATGTAGTAGTAAGGGT
RS0406_RTN4__ENST00000405240.5__2070__30__0.3__62.4902__1_RS0406	GATGATGTAGTAGTAAGGGT A AATCTGAAAACGTTTCAGTTTCTCTTATCT A GATGATGTAGTAGTAAGGGT
RS0406_RTN4__ENST00000405240.5__1543__30__0.3__62.2866__1_RS0406	GATGATGTAGTAGTAAGGGT A GCTGCATTAATATTTTCAGGCTCTTTAATT A GATGATGTAGTAGTAAGGGT
RS0406_RTN4__ENST00000405240.5__1859__30__0.3__62.0892__1_RS0406	GATGATGTAGTAGTAAGGGT A CAAAGCACTGAGTTTTTCCTTATTTTCATA A GATGATGTAGTAGTAAGGGT
RS0451_CNTNAP1__ENST00000264638.8__684__30__0.7__79.927__1_RS0451	GGAGTAGTTGGTTGTTAGGA A AGAGGCCGAGCCTCAGGCCGATCTTGCCGC A GGAGTAGTTGGTTGTTAGGA
RS0451_CNTNAP1__ENST00000264638.8__2132__30__0.66667__79.8357__1_RS0451	GGAGTAGTTGGTTGTTAGGA A AGCCCCCAGGAATGGCCGCTCCATGCTGGA A GGAGTAGTTGGTTGTTAGGA
RS0451_CNTNAP1__ENST00000264638.8__958__30__0.66667__79.5298__1_RS0451	GGAGTAGTTGGTTGTTAGGA A ACTCCGCCTGCGCTCACGGTGGTGTGACCT A GGAGTAGTTGGTTGTTAGGA
RS0451_CNTNAP1__ENST00000264638.8__4310__30__0.7__79.1145__1_RS0451	GGAGTAGTTGGTTGTTAGGA A TAGGTTCTGATCCCGGGGGCCAGGGGCTGG A GGAGTAGTTGGTTGTTAGGA
RS0451_CNTNAP1__ENST00000264638.8__1142__30__0.66667__79.021__1_RS0451	GGAGTAGTTGGTTGTTAGGA A ATGCCGATAGGCCAGGTTCTTCCGCGCGGC A GGAGTAGTTGGTTGTTAGGA
RS0451_CNTNAP1__ENST00000264638.8__318__30__0.66667__79.0062__1_RS0451	GGAGTAGTTGGTTGTTAGGA A AGTAGGAGGAGGCGCCCAGGGAGCGTGCAT A GGAGTAGTTGGTTGTTAGGA
RS0451_CNTNAP1__ENST00000264638.8__255__30__0.7__78.7424__1_RS0451	GGAGTAGTTGGTTGTTAGGA A AGTAGCCCCAGCCCTCGGCTCCTGAGACCG A GGAGTAGTTGGTTGTTAGGA
RS0451_CNTNAP1__ENST00000264638.8__775__30__0.7__78.7414__1_RS0451	GGAGTAGTTGGTTGTTAGGA A CACAGGCTTCGGCTGACCCCTCGCGGGAAG A GGAGTAGTTGGTTGTTAGGA
RS0451_CNTNAP1__ENST00000264638.8__2342__30__0.66667__78.7259__1_RS0451	GGAGTAGTTGGTTGTTAGGA A ACCACAGGCACAGCGCTGGATCCCAGGCTG A GGAGTAGTTGGTTGTTAGGA
RS0451_CNTNAP1__ENST00000264638.8__1412__30__0.7__78.6423__1_RS0451	GGAGTAGTTGGTTGTTAGGA A GCCCAGCCCGTCCCCCAGACGGGAGAAAAG A GGAGTAGTTGGTTGTTAGGA
RS0451_CNTNAP1__ENST00000264638.8__3304__30__0.66667__78.118__1_RS0451	GGAGTAGTTGGTTGTTAGGA A TAGCCAGGCTCATAGCCTGGCACTGGCCGG A GGAGTAGTTGGTTGTTAGGA
RS0451_CNTNAP1__ENST00000264638.8__61__30__0.66667__77.5787__0.93967_RS0451	GGAGTAGTTGGTTGTTAGGA A TCCCTCCCTCTCTCCTTTCGCCCCCAAGCG A GGAGTAGTTGGTTGTTAGGA
RS0451_CNTNAP1__ENST00000264638.8__928__30__0.66667__77.112__1_RS0451	GGAGTAGTTGGTTGTTAGGA A GGTCTTGGCTGGATAGGGCTGCTGCCCAGG A GGAGTAGTTGGTTGTTAGGA
RS0451_CNTNAP1__ENST00000264638.8__2372__30__0.66667__77.0149__1_RS0451	GGAGTAGTTGGTTGTTAGGA A CAAGGCAGGGTCCACACAGCTCCGGTCCAG A GGAGTAGTTGGTTGTTAGGA
RS0451_CNTNAP1__ENST00000264638.8__4550__30__0.63333__76.2978__1_RS0451	GGAGTAGTTGGTTGTTAGGA A GGGCATTGGTTTAGGCAGTGAGGCTCGGCC A GGAGTAGTTGGTTGTTAGGA
RS0451_CNTNAP1__ENST00000264638.8__2252__30__0.6__76.0564__1_RS0451	GGAGTAGTTGGTTGTTAGGA A GCCTCCTGCAGTGTTGAGCAGCCGGGAATT A GGAGTAGTTGGTTGTTAGGA
RS0451_CNTNAP1__ENST00000264638.8__2072__30__0.6__75.9257__1_RS0451	GGAGTAGTTGGTTGTTAGGA A ATGCCGCACAACTGTCCACGCTCGGTTCTC A GGAGTAGTTGGTTGTTAGGA
RS0451_CNTNAP1__ENST00000264638.8__1922__30__0.6__75.7566__0.98978_RS0451	GGAGTAGTTGGTTGTTAGGA A TGTGTGGCAGGTCTCTCCCTTGTAGCCCGT A GGAGTAGTTGGTTGTTAGGA
RS0451_CNTNAP1__ENST00000264638.8__4168__30__0.6__75.4844__1_RS0451	GGAGTAGTTGGTTGTTAGGA A TGGTACTCGTGGGCAGCCTTGGGCTCATTG A GGAGTAGTTGGTTGTTAGGA
RS0451_CNTNAP1__ENST00000264638.8__4400__30__0.6__75.4297__1_RS0451	GGAGTAGTTGGTTGTTAGGA A AGAGGCAGGACTGGGGGAATGTCAGGAGCT A GGAGTAGTTGGTTGTTAGGA
RS0451_CNTNAP1__ENST00000264638.8__3214__30__0.56667__75.4016__1_RS0451	GGAGTAGTTGGTTGTTAGGA A ATCCAGGTGCCCGGCTCAAAGAAACCACCA A GGAGTAGTTGGTTGTTAGGA
RS0451_CNTNAP1__ENST00000264638.8__3274__30__0.6__75.1122__1_RS0451	GGAGTAGTTGGTTGTTAGGA A CTCAGCATGTGGGAGAACTCCCTGGCTGCA A GGAGTAGTTGGTTGTTAGGA
RS0451_CNTNAP1__ENST00000264638.8__2192__30__0.56667__74.8953__1_RS0451	GGAGTAGTTGGTTGTTAGGA A ATGCTGGGAAGCATTGGCAAGGGCACTGAC A GGAGTAGTTGGTTGTTAGGA
RS0451_CNTNAP1__ENST00000264638.8__4198__30__0.6__74.8407__1_RS0451	GGAGTAGTTGGTTGTTAGGA A GAAGTGGGTAGGGGAGGTTTGCTGCCAGGA A GGAGTAGTTGGTTGTTAGGA
RS0451_CNTNAP1__ENST00000264638.8__1262__30__0.6__74.7167__1_RS0451	GGAGTAGTTGGTTGTTAGGA A CGGGTCCAGGCAACGAAAAGCCACCTTACC A GGAGTAGTTGGTTGTTAGGA
RS0451_CNTNAP1__ENST00000264638.8__1292__30__0.6__74.5581__1_RS0451	GGAGTAGTTGGTTGTTAGGA A AGGGCCTCCGAAGTTGATAGGGTGCGGTAC A GGAGTAGTTGGTTGTTAGGA
RS0451_CNTNAP1__ENST00000264638.8__1712__30__0.56667__74.489__1_RS0451	GGAGTAGTTGGTTGTTAGGA A CTCCATGCAGCCATGGAATGCCGTCTGGTT A GGAGTAGTTGGTTGTTAGGA
RS0451_CNTNAP1__ENST00000264638.8__3898__30__0.6__74.2743__1_RS0451	GGAGTAGTTGGTTGTTAGGA A TCAGCTAGCTCAGCAGTCATGGGTCGAGGG A GGAGTAGTTGGTTGTTAGGA
RS0451_CNTNAP1__ENST00000264638.8__5120__30__0.56667__74.1912__1_RS0451	GGAGTAGTTGGTTGTTAGGA A AGCAGCATCTCTGAGCGGAGGAAAGAGGGT A GGAGTAGTTGGTTGTTAGGA
RS0451_CNTNAP1__ENST00000264638.8__2732__30__0.6__74.1446__1_RS0451	GGAGTAGTTGGTTGTTAGGA A CACATCCCGGGATGTGTTGAGTTCCACCCG A GGAGTAGTTGGTTGTTAGGA
RS0451_CNTNAP1__ENST00000264638.8__744__30__0.56667__73.5543__1_RS0451	GGAGTAGTTGGTTGTTAGGA A GGTAGGAGATGGCATCGTCGCCGTCGAAAT A GGAGTAGTTGGTTGTTAGGA
RS0451_CNTNAP1__ENST00000264638.8__2102__30__0.56667__73.1882__1_RS0451	GGAGTAGTTGGTTGTTAGGA A ACCTGTCACTCGAGTTGTCCACAGCCTGTC A GGAGTAGTTGGTTGTTAGGA
RS0451_CNTNAP1__ENST00000264638.8__1322__30__0.53333__73.1663__1_RS0451	GGAGTAGTTGGTTGTTAGGA A TGGGAAACCGGGCACTTGAACGAAGTTGTG A GGAGTAGTTGGTTGTTAGGA
RS0451_CNTNAP1__ENST00000264638.8__3688__30__0.56667__72.5855__0.99962_RS0451	GGAGTAGTTGGTTGTTAGGA A TGCTCTGTCAGTGGGAAGTAGTCCACCTGG A GGAGTAGTTGGTTGTTAGGA
RS0451_CNTNAP1__ENST00000264638.8__3748__30__0.56667__72.4534__1_RS0451	GGAGTAGTTGGTTGTTAGGA A CGCCCTAAATACAAGGCCTTGGGTGAGTCC A GGAGTAGTTGGTTGTTAGGA
RS0451_CNTNAP1__ENST00000264638.8__2762__30__0.53333__72.3556__0.95931_RS0451	GGAGTAGTTGGTTGTTAGGA A ATCCCCATTCCCCACATCAAAGGCGAAGAC A GGAGTAGTTGGTTGTTAGGA
RS0451_CNTNAP1__ENST00000264638.8__1592__30__0.53333__72.1193__1_RS0451	GGAGTAGTTGGTTGTTAGGA A GACCTCTGCCCCTTCCACATCATCAATGCT A GGAGTAGTTGGTTGTTAGGA
RS0451_CNTNAP1__ENST00000264638.8__1018__30__0.5__71.9259__0.88343_RS0451	GGAGTAGTTGGTTGTTAGGA A AAATTTACATCGCGGCCAAATCGGTCCACC A GGAGTAGTTGGTTGTTAGGA
RS0451_CNTNAP1__ENST00000264638.8__1532__30__0.5__71.6269__1_RS0451	GGAGTAGTTGGTTGTTAGGA A ATTCACCTCGTGCCAAAAGCCGTCATTCAG A GGAGTAGTTGGTTGTTAGGA
RS0451_CNTNAP1__ENST00000264638.8__2432__30__0.5__71.3277__1_RS0451	GGAGTAGTTGGTTGTTAGGA A AAAGGTCAGCAGTCCCTTGTCAGTTCTCCA A GGAGTAGTTGGTTGTTAGGA
RS0451_CNTNAP1__ENST00000264638.8__1108__30__0.53333__71.1419__1_RS0451	GGAGTAGTTGGTTGTTAGGA A ACCAGACCTCCGATGAACATCTCAGTGTCC A GGAGTAGTTGGTTGTTAGGA
RS0451_CNTNAP1__ENST00000264638.8__1832__30__0.53333__71.006__1_RS0451	GGAGTAGTTGGTTGTTAGGA A CATGTTAGGGCTGCACCTATCAGTGATGCC A GGAGTAGTTGGTTGTTAGGA
RS0451_CNTNAP1__ENST00000264638.8__2492__30__0.53333__70.8633__1_RS0451	GGAGTAGTTGGTTGTTAGGA A CTCAGAAGTGGAGCGGTTCGTATCCCCTAT A GGAGTAGTTGGTTGTTAGGA
RS0451_CNTNAP1__ENST00000264638.8__2642__30__0.56667__70.7998__1_RS0451	GGAGTAGTTGGTTGTTAGGA A GGGAGCAGAGGTCCTGAAGTAGAAGGAGAC A GGAGTAGTTGGTTGTTAGGA
RS0451_CNTNAP1__ENST00000264638.8__2162__30__0.5__70.795__1_RS0451	GGAGTAGTTGGTTGTTAGGA A TTCCTCCCAGGATGCATTCCAGTACTGGAT A GGAGTAGTTGGTTGTTAGGA
RS0451_CNTNAP1__ENST00000264638.8__1652__30__0.53333__70.7096__0.99408_RS0451	GGAGTAGTTGGTTGTTAGGA A GGGACAACCCCCAAAGAAATATGAGGTCCC A GGAGTAGTTGGTTGTTAGGA
RS0451_CNTNAP1__ENST00000264638.8__1078__30__0.5__70.5746__1_RS0451	GGAGTAGTTGGTTGTTAGGA A AGGTTCAGCCTCTCGAAGTCTCCATTGAGA A GGAGTAGTTGGTTGTTAGGA
RS0451_CNTNAP1__ENST00000264638.8__4640__30__0.53333__70.4229__1_RS0451	GGAGTAGTTGGTTGTTAGGA A GAGATGGCAGAAAGGACCTATGTCAACCCC A GGAGTAGTTGGTTGTTAGGA
RS0451_CNTNAP1__ENST00000264638.8__4610__30__0.46667__70.068__1_RS0451	GGAGTAGTTGGTTGTTAGGA A ATGAGGCTTCTCCTTTGGGGCAGATAAACA A GGAGTAGTTGGTTGTTAGGA
RS0451_CNTNAP1__ENST00000264638.8__2222__30__0.5__69.795__0.99693_RS0451	GGAGTAGTTGGTTGTTAGGA A GTAGCAGGAGAACTCGATCCACTGTTCACA A GGAGTAGTTGGTTGTTAGGA
RS0015_A2M__ENST00000318602.11__2076__30__0.7__79.5317__1_RS0015	GGGATGTATTGAAGGAGGAT A AGCACGGAGGGCGCAGACGGACTGAGGAGC A GGGATGTATTGAAGGAGGAT
RS0015_A2M__ENST00000318602.11__2796__30__0.66667__76.3611__1_RS0015	GGGATGTATTGAAGGAGGAT A CACTGGGACAGCTAGGAAGGCGGGAGAGGC A GGGATGTATTGAAGGAGGAT
RS0015_A2M__ENST00000318602.11__4056__30__0.6__75.6776__0.98204_RS0015	GGGATGTATTGAAGGAGGAT A ATGGAGAGCCACCACTGTGTCCTGGGTGGA A GGGATGTATTGAAGGAGGAT
RS0015_A2M__ENST00000318602.11__361__30__0.6__75.5237__1_RS0015	GGGATGTATTGAAGGAGGAT A TTCCAGAGACTGAGGCGTCTGTGGGCAGGA A GGGATGTATTGAAGGAGGAT
RS0015_A2M__ENST00000318602.11__1712__30__0.6__74.5446__0.94785_RS0015	GGGATGTATTGAAGGAGGAT A GCCTGGACTGTCTGAGTATGGCCACAGGGT A GGGATGTATTGAAGGAGGAT
RS0015_A2M__ENST00000318602.11__1081__30__0.56667__74.4549__0.99093_RS0015	GGGATGTATTGAAGGAGGAT A TGCTCACAGTCACATGTCCAGGGACAGGCT A GGGATGTATTGAAGGAGGAT
RS0015_A2M__ENST00000318602.11__3396__30__0.6__74.44__0.99818_RS0015	GGGATGTATTGAAGGAGGAT A GGTGTTGCCCTGGTTCCTGCCATATCGCTC A GGGATGTATTGAAGGAGGAT
RS0015_A2M__ENST00000318602.11__3906__30__0.6__74.148__0.95213_RS0015	GGGATGTATTGAAGGAGGAT A TGTCATCTCCACCTCAGCAGAGGGAGCCTG A GGGATGTATTGAAGGAGGAT
RS0015_A2M__ENST00000318602.11__2136__30__0.6__73.8107__1_RS0015	GGGATGTATTGAAGGAGGAT A GTAAACCGAGGACGCCGAGAGCTCAGCATC A GGGATGTATTGAAGGAGGAT
RS0015_A2M__ENST00000318602.11__3606__30__0.56667__73.7815__1_RS0015	GGGATGTATTGAAGGAGGAT A AAGGGCGATGGTGATATAGGCGGAGAGGGT A GGGATGTATTGAAGGAGGAT
RS0015_A2M__ENST00000318602.11__3696__30__0.56667__73.4121__0.91071_RS0015	GGGATGTATTGAAGGAGGAT A GTCCCCTTCTTGTGCTGTCTTCCAGGCTGA A GGGATGTATTGAAGGAGGAT
RS0015_A2M__ENST00000318602.11__841__30__0.56667__73.09__1_RS0015	GGGATGTATTGAAGGAGGAT A TGAGGCCACCCTCTAACTGGAAACTCTGCC A GGGATGTATTGAAGGAGGAT
RS0015_A2M__ENST00000318602.11__1832__30__0.53333__73.0331__1_RS0015	GGGATGTATTGAAGGAGGAT A TCCTGCTTCACAAGCAGTCCATGAGTCCCA A GGGATGTATTGAAGGAGGAT
RS0015_A2M__ENST00000318602.11__3936__30__0.56667__72.8654__0.99723_RS0015	GGGATGTATTGAAGGAGGAT A GGCCGTGAGATAAGCGAGGAGCACATAGGA A GGGATGTATTGAAGGAGGAT
RS0015_A2M__ENST00000318602.11__1892__30__0.56667__72.6018__1_RS0015	GGGATGTATTGAAGGAGGAT A GCGACAGGAGCAATGTCTGACTTCACAGGG A GGGATGTATTGAAGGAGGAT
RS0015_A2M__ENST00000318602.11__2436__30__0.53333__72.434__0.99783_RS0015	GGGATGTATTGAAGGAGGAT A GCGTGCATGGCCTCTTCCCATTACATCTGA A GGGATGTATTGAAGGAGGAT
RS0015_A2M__ENST00000318602.11__1592__30__0.56667__72.3898__1_RS0015	GGGATGTATTGAAGGAGGAT A GACACCCACTGGTAGCCGTAACAGGGACTA A GGGATGTATTGAAGGAGGAT
RS0015_A2M__ENST00000318602.11__2556__30__0.56667__72.264__0.99527_RS0015	GGGATGTATTGAAGGAGGAT A AGGGACTGTTACTCCTACCTCAGCCACACC A GGGATGTATTGAAGGAGGAT
RS0015_A2M__ENST00000318602.11__1502__30__0.53333__71.0471__1_RS0015	GGGATGTATTGAAGGAGGAT A GAGAACTGTACAAGGCCATGCTCATCCGTG A GGGATGTATTGAAGGAGGAT
RS0015_A2M__ENST00000318602.11__1952__30__0.5__71.0146__0.99944_RS0015	GGGATGTATTGAAGGAGGAT A TATTTTGCAGAATCCCCAATCACGTCCCCG A GGGATGTATTGAAGGAGGAT
RS0015_A2M__ENST00000318602.11__1381__30__0.5__70.9771__0.98816_RS0015	GGGATGTATTGAAGGAGGAT A GCCCAAAGAAGGGAATTCCCTGTCGAAAGT A GGGATGTATTGAAGGAGGAT
RS0015_A2M__ENST00000318602.11__4176__30__0.46667__70.9516__1_RS0015	GGGATGTATTGAAGGAGGAT A TAACAGGCGGTTGTTGTTGTCCACTTGGAA A GGGATGTATTGAAGGAGGAT
RS0015_A2M__ENST00000318602.11__2706__30__0.5__70.7127__0.99802_RS0015	GGGATGTATTGAAGGAGGAT A TGTGAAGGCCTCTCCACGAATCACAGAGTA A GGGATGTATTGAAGGAGGAT
RS0015_A2M__ENST00000318602.11__211__30__0.46667__70.2189__1_RS0015	GGGATGTATTGAAGGAGGAT A CCAAACACTTCCCAAAGCAACTGGGCTTTA A GGGATGTATTGAAGGAGGAT
RS0015_A2M__ENST00000318602.11__2526__30__0.46667__70.1775__0.9652_RS0015	GGGATGTATTGAAGGAGGAT A TGCTGAGTTTACCACCACCAAATCCCAGAT A GGGATGTATTGAAGGAGGAT
RS0015_A2M__ENST00000318602.11__931__30__0.5__70.1219__1_RS0015	GGGATGTATTGAAGGAGGAT A GGTGCTCTGTCCTTCCACCTGATTTCTTCT A GGGATGTATTGAAGGAGGAT
RS0015_A2M__ENST00000318602.11__721__30__0.46667__70.1155__0.96324_RS0015	GGGATGTATTGAAGGAGGAT A CACGAAATTTCACTGTCTGCCCTGGTTTGT A GGGATGTATTGAAGGAGGAT
RS0015_A2M__ENST00000318602.11__571__30__0.5__69.8532__1_RS0015	GGGATGTATTGAAGGAGGAT A CATTGGATGAAGACTTTGGGACAGCGAAGG A GGGATGTATTGAAGGAGGAT
RS0015_A2M__ENST00000318602.11__3126__30__0.5__69.6871__1_RS0015	GGGATGTATTGAAGGAGGAT A TGAGACAGAAGCTCGGGCAGATTCTTCTAC A GGGATGTATTGAAGGAGGAT
RS0015_A2M__ENST00000318602.11__331__30__0.5__69.5505__1_RS0015	GGGATGTATTGAAGGAGGAT A GGACCAAGAGGAGAAGAACCAGACTTGGAT A GGGATGTATTGAAGGAGGAT
RS0015_A2M__ENST00000318602.11__2012__30__0.46667__69.4851__0.99941_RS0015	GGGATGTATTGAAGGAGGAT A AGACTTTGTGATGGGCTGAAGCTCAAATCC A GGGATGTATTGAAGGAGGAT
RS0015_A2M__ENST00000318602.11__301__30__0.46667__69.4169__1_RS0015	GGGATGTATTGAAGGAGGAT A GAAGGAGTTTGTTCTTCCCCATGTTGCAGA A GGGATGTATTGAAGGAGGAT
RS0015_A2M__ENST00000318602.11__961__30__0.46667__69.4129__0.99921_RS0015	GGGATGTATTGAAGGAGGAT A TGGGAAGAACAAATTCCTCCACGGTGAAAG A GGGATGTATTGAAGGAGGAT
RS0015_A2M__ENST00000318602.11__751__30__0.46667__69.3036__1_RS0015	GGGATGTATTGAAGGAGGAT A GGGGGTGAAAGTTTTCATCCATGGAGACAA A GGGATGTATTGAAGGAGGAT
RS0015_A2M__ENST00000318602.11__2316__30__0.5__69.179__1_RS0015	GGGATGTATTGAAGGAGGAT A GGTGAATGCCTTTAAGCCCATGTCCTCTAG A GGGATGTATTGAAGGAGGAT
RS0015_A2M__ENST00000318602.11__601__30__0.46667__69.0805__1_RS0015	GGGATGTATTGAAGGAGGAT A TCACTTGGACAGTGAGGAACATTACCTCCT A GGGATGTATTGAAGGAGGAT
RS0015_A2M__ENST00000318602.11__3066__30__0.46667__68.982__0.98775_RS0015	GGGATGTATTGAAGGAGGAT A TTCAGAAACCTCACCACCTGATGGACAAAG A GGGATGTATTGAAGGAGGAT
RS0015_A2M__ENST00000318602.11__661__30__0.5__68.9357__1_RS0015	GGGATGTATTGAAGGAGGAT A GACTGTCCTCGTTCTTAACCATCACTGTGG A GGGATGTATTGAAGGAGGAT
RS0015_A2M__ENST00000318602.11__4146__30__0.43333__68.8918__1_RS0015	GGGATGTATTGAAGGAGGAT A TTTGCTGGAAAATGTCCCTGAAGACTGGAT A GGGATGTATTGAAGGAGGAT
RS0015_A2M__ENST00000318602.11__4776__30__0.43333__68.6507__1_RS0015	GGGATGTATTGAAGGAGGAT A TACAAAAACACGTGTCTTCTGTGGAGCTCT A GGGATGTATTGAAGGAGGAT
RS0015_A2M__ENST00000318602.11__241__30__0.5__68.6173__1_RS0015	GGGATGTATTGAAGGAGGAT A TGTACCCTACTCCCTACAATCCATCTGGTC A GGGATGTATTGAAGGAGGAT
RS0015_A2M__ENST00000318602.11__1291__30__0.43333__68.5926__0.90931_RS0015	GGGATGTATTGAAGGAGGAT A TTCCAGTCAATTCCACCACTGTTCCTTCTT A GGGATGTATTGAAGGAGGAT
RS0015_A2M__ENST00000318602.11__3786__30__0.46667__67.7565__0.87865_RS0015	GGGATGTATTGAAGGAGGAT A TGACTTGAGTACTTCCTTCCTCTTGTCCTG A GGGATGTATTGAAGGAGGAT
RS0015_A2M__ENST00000318602.11__1772__30__0.46667__67.6243__1_RS0015	GGGATGTATTGAAGGAGGAT A AGATAATAGAAGGAGAGCTTCTTCAGCCCC A GGGATGTATTGAAGGAGGAT
RS0015_A2M__ENST00000318602.11__1862__30__0.4__67.5244__1_RS0015	GGGATGTATTGAAGGAGGAT A ATTGAGATGGAAAAATGGCCCTTCATGTCT A GGGATGTATTGAAGGAGGAT
RS0015_A2M__ENST00000318602.11__3186__30__0.43333__67.508__1_RS0015	GGGATGTATTGAAGGAGGAT A GGGCATCTGGAGAAGATTTTGTGTGTTTTG A GGGATGTATTGAAGGAGGAT
RS0015_A2M__ENST00000318602.11__1201__30__0.43333__67.1484__1_RS0015	GGGATGTATTGAAGGAGGAT A CCTTGGTTTTTACTTGCTGATAGAAGCAGC A GGGATGTATTGAAGGAGGAT
RS0015_A2M__ENST00000318602.11__3576__30__0.46667__66.893__0.97463_RS0015	GGGATGTATTGAAGGAGGAT A CACTTCATCTTCTACTCCTCCCTTTATGGC A GGGATGTATTGAAGGAGGAT
RS0015_A2M__ENST00000318602.11__1351__30__0.43333__66.8081__1_RS0015	GGGATGTATTGAAGGAGGAT A GTGAGTCCACTTTCACAAATGAGAGTTTGG A GGGATGTATTGAAGGAGGAT
RS0015_A2M__ENST00000318602.11__4386__30__0.43333__66.7778__1_RS0015	GGGATGTATTGAAGGAGGAT A GTAACTGACACTTAGGGAGATTTGGAAGCT A GGGATGTATTGAAGGAGGAT
RS0175_CALM2__ENST00000460218.5__1387__30__0.7__78.5771__1_RS0175	TGAAAGGAATGGGTTGTGGT A TCTCTCTACATGGGTTGGGGGGGGGGGGGG A TGAAAGGAATGGGTTGTGGT
RS0175_CALM2__ENST00000460218.5__1837__30__0.56667__72.5147__0.99805_RS0175	TGAAAGGAATGGGTTGTGGT A CTGTGTGACCTTGGACGTGGTACTCCTCCT A TGAAAGGAATGGGTTGTGGT
RS0175_CALM2__ENST00000460218.5__1897__30__0.5__71.5995__1_RS0175	TGAAAGGAATGGGTTGTGGT A TGGGGGGAAAGCATCAAGTTCTGAGTCACA A TGAAAGGAATGGGTTGTGGT
RS0175_CALM2__ENST00000460218.5__1537__30__0.5__71.4355__1_RS0175	TGAAAGGAATGGGTTGTGGT A AACTAAATCCACAAGGTGCAACCCAGCGAC A TGAAAGGAATGGGTTGTGGT
RS0175_CALM2__ENST00000460218.5__2967__30__0.46667__71.4052__1_RS0175	TGAAAGGAATGGGTTGTGGT A ACCCAGCAGGCAAAATGCAAAGAATCCAGA A TGAAAGGAATGGGTTGTGGT
RS0175_CALM2__ENST00000460218.5__769__30__0.53333__71.006__1_RS0175	TGAAAGGAATGGGTTGTGGT A CACTGCTCTTGCCACTCCAGAGAAAGTTCC A TGAAAGGAATGGGTTGTGGT
RS0175_CALM2__ENST00000460218.5__61__30__0.5__71.005__1_RS0175	TGAAAGGAATGGGTTGTGGT A CACCCTGCACTCAAAGTCCTCTTGAAGCAA A TGAAAGGAATGGGTTGTGGT
RS0175_CALM2__ENST00000460218.5__2695__30__0.46667__70.027__1_RS0175	TGAAAGGAATGGGTTGTGGT A TAGGGTTAAGTGGGATTGGGGCACAGAAAA A TGAAAGGAATGGGTTGTGGT
RS0175_CALM2__ENST00000460218.5__649__30__0.5__69.7204__1_RS0175	TGAAAGGAATGGGTTGTGGT A GAGCACGACCCCGTATTACATTAGTGACCT A TGAAAGGAATGGGTTGTGGT
RS0175_CALM2__ENST00000460218.5__1221__30__0.46667__68.8809__1_RS0175	TGAAAGGAATGGGTTGTGGT A TTGTCTAACTCCCTACCTCCAAGCAAATGC A TGAAAGGAATGGGTTGTGGT
RS0175_CALM2__ENST00000460218.5__494__30__0.43333__68.8016__1_RS0175	TGAAAGGAATGGGTTGTGGT A GCTTGAAATGGAACGCAAACTGCTATCCTT A TGAAAGGAATGGGTTGTGGT
RS0175_CALM2__ENST00000460218.5__1777__30__0.43333__68.5191__0.99893_RS0175	TGAAAGGAATGGGTTGTGGT A AACAATACTTACCTTGCAGGGTTGTTGTGC A TGAAAGGAATGGGTTGTGGT
RS0175_CALM2__ENST00000460218.5__951__30__0.43333__67.97__1_RS0175	TGAAAGGAATGGGTTGTGGT A AATTTGGTTCTTCCTTGTTTCCAGGGAGTG A TGAAAGGAATGGGTTGTGGT
RS0175_CALM2__ENST00000460218.5__2059__30__0.4__67.0234__0.98652_RS0175	TGAAAGGAATGGGTTGTGGT A TGTGAAGTCAGTCACAGATTGTTTACCCAA A TGAAAGGAATGGGTTGTGGT
RS0175_CALM2__ENST00000460218.5__2455__30__0.46667__66.9912__1_RS0175	TGAAAGGAATGGGTTGTGGT A GCCTCCTATCTAAAATCCCTACCAACATGG A TGAAAGGAATGGGTTGTGGT
RS0175_CALM2__ENST00000460218.5__1281__30__0.4__66.9408__1_RS0175	TGAAAGGAATGGGTTGTGGT A ATTTAGGAACCACTGTCCAATTTTGCTTGG A TGAAAGGAATGGGTTGTGGT
RS0175_CALM2__ENST00000460218.5__739__30__0.46667__66.789__1_RS0175	TGAAAGGAATGGGTTGTGGT A TAGGCATTAGTATACTCTCAGGTTCCTCCC A TGAAAGGAATGGGTTGTGGT
RS0175_CALM2__ENST00000460218.5__1101__30__0.36667__66.608__1_RS0175	TGAAAGGAATGGGTTGTGGT A TTTGCTTGGAAGGTTGAGAAGCTTTTTGTA A TGAAAGGAATGGGTTGTGGT
RS0175_CALM2__ENST00000460218.5__172__30__0.4__66.524__1_RS0175	TGAAAGGAATGGGTTGTGGT A TCCTTTGATCTTCTGAGCCTAACAGAAACA A TGAAAGGAATGGGTTGTGGT
RS0175_CALM2__ENST00000460218.5__3074__30__0.36667__65.4469__0.94167_RS0175	TGAAAGGAATGGGTTGTGGT A TGCTTCAGGCTCACAAAATGAAAATTACTC A TGAAAGGAATGGGTTGTGGT
RS0175_CALM2__ENST00000460218.5__679__30__0.43333__65.325__1_RS0175	TGAAAGGAATGGGTTGTGGT A GAGAACCATAGGTGATCTGTCAACACTAAG A TGAAAGGAATGGGTTGTGGT
RS0175_CALM2__ENST00000460218.5__2895__30__0.36667__65.2546__0.95708_RS0175	TGAAAGGAATGGGTTGTGGT A GTTCAGCCATCCATTTTCTCTTGGTTTTTA A TGAAAGGAATGGGTTGTGGT
RS0175_CALM2__ENST00000460218.5__263__30__0.36667__64.7357__1_RS0175	TGAAAGGAATGGGTTGTGGT A GGAACAAAATGGCTTCATAAAAATTAGGGC A TGAAAGGAATGGGTTGTGGT
RS0175_CALM2__ENST00000460218.5__293__30__0.36667__64.7261__1_RS0175	TGAAAGGAATGGGTTGTGGT A TTACATAGCATCTCTCACCAAAAGATCACT A TGAAAGGAATGGGTTGTGGT
RS0175_CALM2__ENST00000460218.5__3164__30__0.36667__64.4611__1_RS0175	TGAAAGGAATGGGTTGTGGT A CATTGCTTCCTTTTTCAACGTTAGAATAGC A TGAAAGGAATGGGTTGTGGT
RS0175_CALM2__ENST00000460218.5__2358__30__0.36667__64.1854__0.95782_RS0175	TGAAAGGAATGGGTTGTGGT A CTTCATTCTTTTTAAATGAACACACCCCTG A TGAAAGGAATGGGTTGTGGT
RS0175_CALM2__ENST00000460218.5__1251__30__0.36667__64.1024__1_RS0175	TGAAAGGAATGGGTTGTGGT A AAAGTCAAAATTTAGGGACCTCATACCATC A TGAAAGGAATGGGTTGTGGT
RS0175_CALM2__ENST00000460218.5__434__30__0.36667__63.9128__1_RS0175	TGAAAGGAATGGGTTGTGGT A GTGCTACTTTGATACAACAAGGATTCCTAT A TGAAAGGAATGGGTTGTGGT
RS0175_CALM2__ENST00000460218.5__1131__30__0.33333__63.6479__1_RS0175	TGAAAGGAATGGGTTGTGGT A AATTACTCACATAACCTGAAAGCTCTCAAT A TGAAAGGAATGGGTTGTGGT
RS0175_CALM2__ENST00000460218.5__1__30__0.33333__63.6278__1_RS0175	TGAAAGGAATGGGTTGTGGT A ATGTAAACTCAAGAGTTACATGAGCAATCT A TGAAAGGAATGGGTTGTGGT
RS0175_CALM2__ENST00000460218.5__524__30__0.36667__63.5719__0.98042_RS0175	TGAAAGGAATGGGTTGTGGT A TCTTATCTGAATAAATGTGTGAGCCCATAG A TGAAAGGAATGGGTTGTGGT
RS0175_CALM2__ENST00000460218.5__584__30__0.33333__63.5391__1_RS0175	TGAAAGGAATGGGTTGTGGT A TACATGCCATTCAAAAGTATGCATGAATAC A TGAAAGGAATGGGTTGTGGT
RS0175_CALM2__ENST00000460218.5__142__30__0.33333__63.4927__1_RS0175	TGAAAGGAATGGGTTGTGGT A GGCGTTGGCACTTATAAGAACAATTATTTA A TGAAAGGAATGGGTTGTGGT
RS0175_CALM2__ENST00000460218.5__1669__30__0.33333__63.4398__1_RS0175	TGAAAGGAATGGGTTGTGGT A ACAATGTTAAATATCAACCTGACTAGCTCA A TGAAAGGAATGGGTTGTGGT
RS0175_CALM2__ENST00000460218.5__3044__30__0.3__63.4081__1_RS0175	TGAAAGGAATGGGTTGTGGT A CCACAAATGGTTAAACACATTGTTTTGAAA A TGAAAGGAATGGGTTGTGGT
RS0175_CALM2__ENST00000460218.5__1041__30__0.33333__63.2786__1_RS0175	TGAAAGGAATGGGTTGTGGT A AACTTTTACCAGCAATATCCAGATTAAAGC A TGAAAGGAATGGGTTGTGGT
RS0175_CALM2__ENST00000460218.5__709__30__0.36667__63.2301__0.99928_RS0175	TGAAAGGAATGGGTTGTGGT A TAGACCTCCTGTACTAGAATGTTCATTTTG A TGAAAGGAATGGGTTGTGGT
RS0175_CALM2__ENST00000460218.5__1341__30__0.36667__63.1937__1_RS0175	TGAAAGGAATGGGTTGTGGT A TTGGGAAGGCTACTATATATGAAACATGAG A TGAAAGGAATGGGTTGTGGT
RS0175_CALM2__ENST00000460218.5__3330__30__0.36667__63.1887__1_RS0175	TGAAAGGAATGGGTTGTGGT A GTTACCATGTACTGTTTCATTTAGTTCCAG A TGAAAGGAATGGGTTGTGGT
RS0175_CALM2__ENST00000460218.5__2635__30__0.33333__63.1582__1_RS0175	TGAAAGGAATGGGTTGTGGT A TCAGACATACCCAGTAACTTTTAGCTTTTA A TGAAAGGAATGGGTTGTGGT
RS0175_CALM2__ENST00000460218.5__404__30__0.3__62.9634__0.9445_RS0175	TGAAAGGAATGGGTTGTGGT A ATGAAGTTTTTTCTACAATTATGGAAGCCA A TGAAAGGAATGGGTTGTGGT
RS0175_CALM2__ENST00000460218.5__2997__30__0.3__62.8413__0.96984_RS0175	TGAAAGGAATGGGTTGTGGT A AAAAAAAGGCACAAACTTTTATTCCTTCTC A TGAAAGGAATGGGTTGTGGT
RS0175_CALM2__ENST00000460218.5__3390__30__0.36667__62.6673__1_RS0175	TGAAAGGAATGGGTTGTGGT A TTAGTGACTTGAGAGTATGTAGATTAGCAG A TGAAAGGAATGGGTTGTGGT
RS0175_CALM2__ENST00000460218.5__112__30__0.3__62.1893__1_RS0175	TGAAAGGAATGGGTTGTGGT A GACTCAAGTGACAAAAATTTTCTACCTTTT A TGAAAGGAATGGGTTGTGGT
RS0175_CALM2__ENST00000460218.5__2665__30__0.33333__62.1379__1_RS0175	TGAAAGGAATGGGTTGTGGT A TTAGTAGAACAAAGATAAAGCACTAAGGTG A TGAAAGGAATGGGTTGTGGT
RS0175_CALM2__ENST00000460218.5__2388__30__0.3__61.9587__0.99694_RS0175	TGAAAGGAATGGGTTGTGGT A ATAGGTAAAAGAAAAATAAACATTGCCTGG A TGAAAGGAATGGGTTGTGGT
RS0175_CALM2__ENST00000460218.5__1011__30__0.36667__61.8791__1_RS0175	TGAAAGGAATGGGTTGTGGT A CTACTATAAATCAAGAAGACTTCCTAGCAC A TGAAAGGAATGGGTTGTGGT
RS0175_CALM2__ENST00000460218.5__1609__30__0.3__61.8294__1_RS0175	TGAAAGGAATGGGTTGTGGT A ATTTATTAAGCCCTTTATGGTAAGCTTACT A TGAAAGGAATGGGTTGTGGT
RS0175_CALM2__ENST00000460218.5__3134__30__0.3__60.9679__1_RS0175	TGAAAGGAATGGGTTGTGGT A TAAACTTAAGCTCACTTCTATTCCAGATAT A TGAAAGGAATGGGTTGTGGT
RS0175_CALM2__ENST00000460218.5__2152__30__0.3__60.9486__1_RS0175	TGAAAGGAATGGGTTGTGGT A GCCAATAATTAAGTTCAAATACAGAGTTTG A TGAAAGGAATGGGTTGTGGT
RS0247_RPH3A__ENST00000415485.7__1138__30__0.7__79.573__0.99815_RS0247	AGGGTGTGTTTGTAAAGGGT A TGCTTCCTCCTGGGGTCCCTGGCTGCCCAG A AGGGTGTGTTTGTAAAGGGT
RS0247_RPH3A__ENST00000415485.7__919__30__0.7__79.2855__0.99313_RS0247	AGGGTGTGTTTGTAAAGGGT A TTCCTCGCCCGGGAGCAGAGGCTGGGTCAG A AGGGTGTGTTTGTAAAGGGT
RS0247_RPH3A__ENST00000415485.7__1374__30__0.7__79.2694__0.8552_RS0247	AGGGTGTGTTTGTAAAGGGT A TTCCTCCTCCTCTGGGGGTGGTGGCTGGCG A AGGGTGTGTTTGTAAAGGGT
RS0247_RPH3A__ENST00000415485.7__362__30__0.7__79.1993__1_RS0247	AGGGTGTGTTTGTAAAGGGT A TCAGGCTGACCACCGGGGTGGACGGACCAG A AGGGTGTGTTTGTAAAGGGT
RS0247_RPH3A__ENST00000415485.7__1082__30__0.7__79.128__1_RS0247	AGGGTGTGTTTGTAAAGGGT A GAGCCTGGGGCAGGTCTGGAGGCCTGGACT A AGGGTGTGTTTGTAAAGGGT
RS0247_RPH3A__ENST00000415485.7__962__30__0.7__79.115__1_RS0247	AGGGTGTGTTTGTAAAGGGT A CTCATTCGTGCCTCGGAGGCCCTGCGCACG A AGGGTGTGTTTGTAAAGGGT
RS0247_RPH3A__ENST00000415485.7__1168__30__0.7__78.8512__0.9874_RS0247	AGGGTGTGTTTGTAAAGGGT A GAAAGCGTCCTGCTGGCCCAGGACCCGGTC A AGGGTGTGTTTGTAAAGGGT
RS0247_RPH3A__ENST00000415485.7__482__30__0.7__78.7879__1_RS0247	AGGGTGTGTTTGTAAAGGGT A CGGTCCACCAGGCGTCCGATTCGCTCCTGC A AGGGTGTGTTTGTAAAGGGT
RS0247_RPH3A__ENST00000415485.7__812__30__0.66667__78.6233__0.99448_RS0247	AGGGTGTGTTTGTAAAGGGT A GGAGCAGGCTGTTCAGGGGCAGCAGGCTCA A AGGGTGTGTTTGTAAAGGGT
RS0247_RPH3A__ENST00000415485.7__1974__30__0.66667__78.3759__1_RS0247	AGGGTGTGTTTGTAAAGGGT A GGCAGCCAGGTGCACGCAGCGTATGATGCC A AGGGTGTGTTTGTAAAGGGT
RS0247_RPH3A__ENST00000415485.7__1022__30__0.7__78.3067__1_RS0247	AGGGTGTGTTTGTAAAGGGT A CGGCTGGAGTCTCCAGCACCCCCACTGTGG A AGGGTGTGTTTGTAAAGGGT
RS0247_RPH3A__ENST00000415485.7__211__30__0.63333__78.1522__1_RS0247	AGGGTGTGTTTGTAAAGGGT A TGGAGGCTTGCAGGGGGAATGGGTGAGCCA A AGGGTGTGTTTGTAAAGGGT
RS0247_RPH3A__ENST00000415485.7__4301__30__0.66667__77.9643__1_RS0247	AGGGTGTGTTTGTAAAGGGT A GACAGCGGGCACCCAGACTAGGGGCACTGT A AGGGTGTGTTTGTAAAGGGT
RS0247_RPH3A__ENST00000415485.7__1261__30__0.7__77.9349__1_RS0247	AGGGTGTGTTTGTAAAGGGT A CTGCTGGGTAGCCCCCGACTCCCCCTGTTC A AGGGTGTGTTTGTAAAGGGT
RS0247_RPH3A__ENST00000415485.7__4241__30__0.63333__77.5845__1_RS0247	AGGGTGTGTTTGTAAAGGGT A CACCAGCATCAGGCTTGGGCGACACAGCCA A AGGGTGTGTTTGTAAAGGGT
RS0247_RPH3A__ENST00000415485.7__1434__30__0.63333__76.5413__1_RS0247	AGGGTGTGTTTGTAAAGGGT A GCTGAATTCCAGGGCACCCAGGGTGGTTGC A AGGGTGTGTTTGTAAAGGGT
RS0247_RPH3A__ENST00000415485.7__4181__30__0.66667__76.0261__1_RS0247	AGGGTGTGTTTGTAAAGGGT A GAGGGAGGTGGGCTGAGAGTAGGTGCCACC A AGGGTGTGTTTGTAAAGGGT
RS0247_RPH3A__ENST00000415485.7__1052__30__0.63333__75.9669__1_RS0247	AGGGTGTGTTTGTAAAGGGT A GAGTTGGCCCGTCTCAAACCTGCTGGGCTC A AGGGTGTGTTTGTAAAGGGT
RS0247_RPH3A__ENST00000415485.7__1198__30__0.63333__75.1455__0.99095_RS0247	AGGGTGTGTTTGTAAAGGGT A CGCTCGGAGCCACCTCTGGCTTCTGATCTG A AGGGTGTGTTTGTAAAGGGT
RS0247_RPH3A__ENST00000415485.7__4121__30__0.6__75.0716__0.97211_RS0247	AGGGTGTGTTTGTAAAGGGT A GGAAAGATGGCAGCCAGGAAGCTGTTGGCC A AGGGTGTGTTTGTAAAGGGT
RS0247_RPH3A__ENST00000415485.7__1854__30__0.56667__74.7502__1_RS0247	AGGGTGTGTTTGTAAAGGGT A TTCCTCATAAAGGGCCATGCCTCGGGCTGA A AGGGTGTGTTTGTAAAGGGT
RS0247_RPH3A__ENST00000415485.7__1614__30__0.6__74.6406__1_RS0247	AGGGTGTGTTTGTAAAGGGT A CCAGATGGGGTTCCGGGTATTCCGCAGAGT A AGGGTGTGTTTGTAAAGGGT
RS0247_RPH3A__ENST00000415485.7__4271__30__0.56667__74.5728__1_RS0247	AGGGTGTGTTTGTAAAGGGT A GAGCTTGCTGCATGCTGATTCCAGCGCCTA A AGGGTGTGTTTGTAAAGGGT
RS0247_RPH3A__ENST00000415485.7__692__30__0.6__74.31__1_RS0247	AGGGTGTGTTTGTAAAGGGT A CGCTTCCACACCTCCCTCTGCTCAATGCAG A AGGGTGTGTTTGTAAAGGGT
RS0247_RPH3A__ENST00000415485.7__782__30__0.56667__74.0519__0.99055_RS0247	AGGGTGTGTTTGTAAAGGGT A CTGACAGGCTGCTGGGGCTTGGTCTTCTTT A AGGGTGTGTTTGTAAAGGGT
RS0247_RPH3A__ENST00000415485.7__181__30__0.56667__73.9717__1_RS0247	AGGGTGTGTTTGTAAAGGGT A AATTCTTGCCAACTCCTCCCTTCCCTGCCG A AGGGTGTGTTTGTAAAGGGT
RS0247_RPH3A__ENST00000415485.7__885__30__0.6__73.8846__1_RS0247	AGGGTGTGTTTGTAAAGGGT A TGTCTTCTGACCCGGGCCCCTCCTATCTTC A AGGGTGTGTTTGTAAAGGGT
RS0247_RPH3A__ENST00000415485.7__4361__30__0.53333__73.8318__1_RS0247	AGGGTGTGTTTGTAAAGGGT A TGTGCATGCACCGGAGGACGTGTGTGTATT A AGGGTGTGTTTGTAAAGGGT
RS0247_RPH3A__ENST00000415485.7__2034__30__0.56667__73.7905__1_RS0247	AGGGTGTGTTTGTAAAGGGT A TCCCATGTCCGGTTTCAGCCAGAGCTTGAC A AGGGTGTGTTTGTAAAGGGT
RS0247_RPH3A__ENST00000415485.7__662__30__0.53333__73.6991__1_RS0247	AGGGTGTGTTTGTAAAGGGT A ATTTTGCAGAGCCACACAGAATGCAGGCGG A AGGGTGTGTTTGTAAAGGGT
RS0247_RPH3A__ENST00000415485.7__1824__30__0.56667__73.6919__1_RS0247	AGGGTGTGTTTGTAAAGGGT A CCCGGTGGTCCCAGCACGTTTCATAGGAAT A AGGGTGTGTTTGTAAAGGGT
RS0247_RPH3A__ENST00000415485.7__1914__30__0.6__73.6339__0.99965_RS0247	AGGGTGTGTTTGTAAAGGGT A CATGAGGGAGACCAGGATCTTGCCACGCTC A AGGGTGTGTTTGTAAAGGGT
RS0247_RPH3A__ENST00000415485.7__1321__30__0.6__73.5786__1_RS0247	AGGGTGTGTTTGTAAAGGGT A CTGCAGATGCTTGGGAATAGGGTCCGGAGG A AGGGTGTGTTTGTAAAGGGT
RS0247_RPH3A__ENST00000415485.7__1494__30__0.56667__73.2573__1_RS0247	AGGGTGTGTTTGTAAAGGGT A CAGGCCCTTGGCCTTAATGATGGTGCACTG A AGGGTGTGTTTGTAAAGGGT
RS0247_RPH3A__ENST00000415485.7__392__30__0.56667__72.999__0.95598_RS0247	AGGGTGTGTTTGTAAAGGGT A TCAGTCAGCTCTTCCTGCTTCCTCTGCCTG A AGGGTGTGTTTGTAAAGGGT
RS0247_RPH3A__ENST00000415485.7__722__30__0.53333__72.5364__1_RS0247	AGGGTGTGTTTGTAAAGGGT A GGGAAGCCTTTGAAGAACCACGCTCCAGAA A AGGGTGTGTTTGTAAAGGGT
RS0247_RPH3A__ENST00000415485.7__4331__30__0.56667__72.025__1_RS0247	AGGGTGTGTTTGTAAAGGGT A CTAGGCAGGGAGGTGGTTACATTTGTCGGG A AGGGTGTGTTTGTAAAGGGT
RS0247_RPH3A__ENST00000415485.7__1764__30__0.53333__71.8151__1_RS0247	AGGGTGTGTTTGTAAAGGGT A CCTCTGGTTGGGCTTCAGTTTCTTGAGGGA A AGGGTGTGTTTGTAAAGGGT
RS0247_RPH3A__ENST00000415485.7__1644__30__0.53333__71.7566__1_RS0247	AGGGTGTGTTTGTAAAGGGT A GGTGATGCCGTGATACACGAGGGTCTCATT A AGGGTGTGTTTGTAAAGGGT
RS0247_RPH3A__ENST00000415485.7__4091__30__0.5__71.6254__1_RS0247	AGGGTGTGTTTGTAAAGGGT A ACCTTGGGGAAGGTGAAGAGCTCGATGTTT A AGGGTGTGTTTGTAAAGGGT
RS0247_RPH3A__ENST00000415485.7__1464__30__0.56667__71.4718__1_RS0247	AGGGTGTGTTTGTAAAGGGT A CAGGGAGCTGTTGTCCTGGTCGTAGAGAAG A AGGGTGTGTTTGTAAAGGGT
RS0247_RPH3A__ENST00000415485.7__1674__30__0.53333__70.584__0.95963_RS0247	AGGGTGTGTTTGTAAAGGGT A CCTGAGGGTCTTCCTTTGCATGTCCTCATC A AGGGTGTGTTTGTAAAGGGT
RS0247_RPH3A__ENST00000415485.7__1584__30__0.46667__70.4803__1_RS0247	AGGGTGTGTTTGTAAAGGGT A TTTTGTACGAAGCTTGTTGGACTTGCTGGC A AGGGTGTGTTTGTAAAGGGT
RS0247_RPH3A__ENST00000415485.7__992__30__0.53333__70.4741__1_RS0247	AGGGTGTGTTTGTAAAGGGT A TCCCAGCTCTCTGAATCTCGGCTAGATGAG A AGGGTGTGTTTGTAAAGGGT
RS0247_RPH3A__ENST00000415485.7__121__30__0.5__70.3721__1_RS0247	AGGGTGTGTTTGTAAAGGGT A GTTTAAAAGCTCAGCGGAGGTGCCTGAAAG A AGGGTGTGTTTGTAAAGGGT
RS0247_RPH3A__ENST00000415485.7__2004__30__0.5__70.0345__1_RS0247	AGGGTGTGTTTGTAAAGGGT A GAATGGGTCTGAGTAGCCATTAGCGTCCAT A AGGGTGTGTTTGTAAAGGGT
RS0247_RPH3A__ENST00000415485.7__271__30__0.5__69.8143__1_RS0247	AGGGTGTGTTTGTAAAGGGT A GGTTAGAACTGTTGCTGAACACGGTGTCAG A AGGGTGTGTTTGTAAAGGGT
RS0247_RPH3A__ENST00000415485.7__452__30__0.46667__69.7416__1_RS0247	AGGGTGTGTTTGTAAAGGGT A TCCATCTCTTCCATTTTCTCAGCTCGAGCA A AGGGTGTGTTTGTAAAGGGT
RS0247_RPH3A__ENST00000415485.7__4391__30__0.43333__69.0759__1_RS0247	AGGGTGTGTTTGTAAAGGGT A ACATCATCACAAAGAAAGATGCTGGGTGGT A AGGGTGTGTTTGTAAAGGGT
RS0247_RPH3A__ENST00000415485.7__151__30__0.46667__67.5718__1_RS0247	AGGGTGTGTTTGTAAAGGGT A GGTAGAAAGACGCTAAGTCCCAATGACTTG A AGGGTGTGTTTGTAAAGGGT
RS0255_NRXN1__ENST00000405581.3__4142__30__0.6__74.1716__0.76719_RS0255	AGGTTAGGTTGAGAATAGGA A GTGTCAGCCCTTGGTCTTGGACTTCCCAGC A AGGTTAGGTTGAGAATAGGA
RS0255_NRXN1__ENST00000405581.3__2735__30__0.56667__73.6116__0.97622_RS0255	AGGTTAGGTTGAGAATAGGA A CTGCCAGCCCACAGCAGTGGTCTCTAACAT A AGGTTAGGTTGAGAATAGGA
RS0255_NRXN1__ENST00000405581.3__2705__30__0.46667__69.8034__1_RS0255	AGGTTAGGTTGAGAATAGGA A GTCTCCAGCTGACTTCGCCATTTTTGTCAT A AGGTTAGGTTGAGAATAGGA
RS0255_NRXN1__ENST00000405581.3__4292__30__0.46667__69.2911__1_RS0255	AGGTTAGGTTGAGAATAGGA A ATTAGGTCCTGAGGGCAGAGCCTTTATGAA A AGGTTAGGTTGAGAATAGGA
RS0255_NRXN1__ENST00000405581.3__4322__30__0.5__69.0878__1_RS0255	AGGTTAGGTTGAGAATAGGA A CGGATTAGGAGAGGGGGATTTTGGGATTTG A AGGTTAGGTTGAGAATAGGA
RS0255_NRXN1__ENST00000405581.3__2645__30__0.46667__69.0364__1_RS0255	AGGTTAGGTTGAGAATAGGA A AAACCCTGAGTTGTTATGGAGCACAGAAGG A AGGTTAGGTTGAGAATAGGA
RS0255_NRXN1__ENST00000405581.3__2090__30__0.46667__68.7522__1_RS0255	AGGTTAGGTTGAGAATAGGA A TGGCACAAGGTGGGGATATTCACATAAGAC A AGGTTAGGTTGAGAATAGGA
RS0255_NRXN1__ENST00000405581.3__3495__30__0.46667__68.4946__0.94969_RS0255	AGGTTAGGTTGAGAATAGGA A AGACAAGCTTTCTGCCCTCATAGAGCTTAC A AGGTTAGGTTGAGAATAGGA
RS0255_NRXN1__ENST00000405581.3__4232__30__0.46667__67.8137__1_RS0255	AGGTTAGGTTGAGAATAGGA A AGAGAGCTCTCTTTCTCCCTTTCAAGTGAG A AGGTTAGGTTGAGAATAGGA
RS0255_NRXN1__ENST00000405581.3__3374__30__0.4__67.2163__1_RS0255	AGGTTAGGTTGAGAATAGGA A CCAATCAAAGTGCCAACATTCGCTGATAAT A AGGTTAGGTTGAGAATAGGA
RS0255_NRXN1__ENST00000405581.3__2992__30__0.4__67.1989__1_RS0255	AGGTTAGGTTGAGAATAGGA A AATCCATCTACCCACAACCAGCAAAAGTAA A AGGTTAGGTTGAGAATAGGA
RS0255_NRXN1__ENST00000405581.3__2000__30__0.4__67.1621__1_RS0255	AGGTTAGGTTGAGAATAGGA A TCACAGCACTTCCATTCTGTCATTCATTCT A AGGTTAGGTTGAGAATAGGA
RS0255_NRXN1__ENST00000405581.3__2962__30__0.43333__66.9594__1_RS0255	AGGTTAGGTTGAGAATAGGA A GGTTGGCTTTGAATAACAGATCTTCAGCTG A AGGTTAGGTTGAGAATAGGA
RS0255_NRXN1__ENST00000405581.3__1940__30__0.4__66.4902__1_RS0255	AGGTTAGGTTGAGAATAGGA A ATATGAACACTCTGTGGATGCCATGTCATA A AGGTTAGGTTGAGAATAGGA
RS0255_NRXN1__ENST00000405581.3__4711__30__0.4__66.3187__1_RS0255	AGGTTAGGTTGAGAATAGGA A TCTTAGTTTGTATATGCACCAAACACAGGC A AGGTTAGGTTGAGAATAGGA
RS0255_NRXN1__ENST00000405581.3__1970__30__0.33333__65.9968__0.94481_RS0255	AGGTTAGGTTGAGAATAGGA A AACTTGCCCAAATGTTTTCATTTCCTTGTT A AGGTTAGGTTGAGAATAGGA
RS0255_NRXN1__ENST00000405581.3__2314__30__0.4__65.8523__0.99495_RS0255	AGGTTAGGTTGAGAATAGGA A CTACTCACACAAGAGAAAAGTGGGGAAATT A AGGTTAGGTTGAGAATAGGA
RS0255_NRXN1__ENST00000405581.3__4681__30__0.36667__65.6204__1_RS0255	AGGTTAGGTTGAGAATAGGA A ATTTCAACAGTAAGGGTCTGTCAACATTCA A AGGTTAGGTTGAGAATAGGA
RS0255_NRXN1__ENST00000405581.3__3404__30__0.36667__65.0934__1_RS0255	AGGTTAGGTTGAGAATAGGA A TGATGACTTATGAAGGAAAAGTACAAGCCT A AGGTTAGGTTGAGAATAGGA
RS0255_NRXN1__ENST00000405581.3__2030__30__0.4__65.0369__1_RS0255	AGGTTAGGTTGAGAATAGGA A TCTGAATTCCTACTTCACTTTGTACCAGTC A AGGTTAGGTTGAGAATAGGA
RS0255_NRXN1__ENST00000405581.3__2060__30__0.33333__64.4574__1_RS0255	AGGTTAGGTTGAGAATAGGA A AGACTTGGATTGATGTTATGCTTTCCTTTT A AGGTTAGGTTGAGAATAGGA
RS0255_NRXN1__ENST00000405581.3__3525__30__0.33333__64.005__1_RS0255	AGGTTAGGTTGAGAATAGGA A ATGTTCTGGAAATACAATGGTCAAAGAGAA A AGGTTAGGTTGAGAATAGGA
RS0255_NRXN1__ENST00000405581.3__3622__30__0.36667__63.9705__0.9955_RS0255	AGGTTAGGTTGAGAATAGGA A GTCCATTTGACTCTTTAAAATGGACAGTTG A AGGTTAGGTTGAGAATAGGA
RS0255_NRXN1__ENST00000405581.3__4202__30__0.4__63.8606__1_RS0255	AGGTTAGGTTGAGAATAGGA A GACACAAAGAGAAGGTAGTGATCTATGAAC A AGGTTAGGTTGAGAATAGGA
RS0255_NRXN1__ENST00000405581.3__2218__30__0.4__63.712__1_RS0255	AGGTTAGGTTGAGAATAGGA A CAGTTATATAAACTGTCCAGACTTAACCCC A AGGTTAGGTTGAGAATAGGA
RS0255_NRXN1__ENST00000405581.3__3215__30__0.3__63.3911__1_RS0255	AGGTTAGGTTGAGAATAGGA A ACAATCAAAGCAATTATTGGAATGAAGTGA A AGGTTAGGTTGAGAATAGGA
RS0255_NRXN1__ENST00000405581.3__2120__30__0.3__62.8809__0.85777_RS0255	AGGTTAGGTTGAGAATAGGA A TCCAGATTTTTTTTTAATTCCTCCAACAGA A AGGTTAGGTTGAGAATAGGA
RS0255_NRXN1__ENST00000405581.3__2525__30__0.3__62.8625__1_RS0255	AGGTTAGGTTGAGAATAGGA A CAAAAGGCATGTTCTTTTTACATGTGTTAA A AGGTTAGGTTGAGAATAGGA
RS0255_NRXN1__ENST00000405581.3__2188__30__0.33333__62.8318__1_RS0255	AGGTTAGGTTGAGAATAGGA A GATTTTATGCACAACTAGGATTTAACTCCA A AGGTTAGGTTGAGAATAGGA
RS0255_NRXN1__ENST00000405581.3__3185__30__0.33333__62.7313__1_RS0255	AGGTTAGGTTGAGAATAGGA A CCAGTTACACATACATAGGAAAAGAAACAA A AGGTTAGGTTGAGAATAGGA
RS0255_NRXN1__ENST00000405581.3__3562__30__0.3__62.6488__1_RS0255	AGGTTAGGTTGAGAATAGGA A GTCATGAAAATCGCAAATTCAAGATACAAT A AGGTTAGGTTGAGAATAGGA
RS0255_NRXN1__ENST00000405581.3__3748__30__0.33333__62.6136__1_RS0255	AGGTTAGGTTGAGAATAGGA A TCTACTCTTCACAAAGAGAATAAGGCTTAT A AGGTTAGGTTGAGAATAGGA
RS0255_NRXN1__ENST00000405581.3__4430__30__0.3__62.0952__1_RS0255	AGGTTAGGTTGAGAATAGGA A CAACACAGGACTTGAAAATGGTATAAAAAT A AGGTTAGGTTGAGAATAGGA
RS0255_NRXN1__ENST00000405581.3__4651__30__0.3__62.0323__0.93858_RS0255	AGGTTAGGTTGAGAATAGGA A CAAACTTTTCTGAACAAACAGATGACTTAT A AGGTTAGGTTGAGAATAGGA
RS0255_NRXN1__ENST00000405581.3__3652__30__0.3__62.0219__1_RS0255	AGGTTAGGTTGAGAATAGGA A ATGAGAAGCCTGGATAATTAAACAGTAAAT A AGGTTAGGTTGAGAATAGGA
RS0255_NRXN1__ENST00000405581.3__4382__30__0.3__61.9414__1_RS0255	AGGTTAGGTTGAGAATAGGA A GTGATCTGAATGTTGTATCTTTCCAAAATT A AGGTTAGGTTGAGAATAGGA
RS0255_NRXN1__ENST00000405581.3__2765__30__0.3__61.9206__1_RS0255	AGGTTAGGTTGAGAATAGGA A GAGTAAACTCGTGTTTAATTCATTGTGATT A AGGTTAGGTTGAGAATAGGA
RS0255_NRXN1__ENST00000405581.3__3022__30__0.3__61.795__1_RS0255	AGGTTAGGTTGAGAATAGGA A ATGTGATCCAAATTTCATGAAGACTATTTG A AGGTTAGGTTGAGAATAGGA
RS0255_NRXN1__ENST00000405581.3__4490__30__0.3__61.7687__1_RS0255	AGGTTAGGTTGAGAATAGGA A TATGCATTAGGATTTTAGTAACTGGAAGTT A AGGTTAGGTTGAGAATAGGA
RS0255_NRXN1__ENST00000405581.3__2158__30__0.3__61.7511__1_RS0255	AGGTTAGGTTGAGAATAGGA A CATAGGAAATTGCAATGTAAAGTTCCTAAA A AGGTTAGGTTGAGAATAGGA
RS0255_NRXN1__ENST00000405581.3__2932__30__0.3__61.7129__0.87375_RS0255	AGGTTAGGTTGAGAATAGGA A CCCCAAAGAAAACTATAATTCATTCAAAGT A AGGTTAGGTTGAGAATAGGA
RS0255_NRXN1__ENST00000405581.3__4098__30__0.33333__61.5331__1_RS0255	AGGTTAGGTTGAGAATAGGA A GAAATAAGTTTCTGTTACTTACAAGCTACC A AGGTTAGGTTGAGAATAGGA
RS0255_NRXN1__ENST00000405581.3__3314__30__0.3__61.4951__1_RS0255	AGGTTAGGTTGAGAATAGGA A GCTATTATGGCTTGATTTTCATGTATAACA A AGGTTAGGTTGAGAATAGGA
RS0255_NRXN1__ENST00000405581.3__4918__30__0.3__61.491__1_RS0255	AGGTTAGGTTGAGAATAGGA A GCTAAAGATGAACTAGTAAACAAACATTGA A AGGTTAGGTTGAGAATAGGA
RS0255_NRXN1__ENST00000405581.3__4035__30__0.3__61.4513__0.99965_RS0255	AGGTTAGGTTGAGAATAGGA A GGACTAAGACAAAGACAAAAGAAAATGTAT A AGGTTAGGTTGAGAATAGGA
RS0255_NRXN1__ENST00000405581.3__4870__30__0.33333__61.4491__0.8886_RS0255	AGGTTAGGTTGAGAATAGGA A GCCTTCTATGTGTACTGTATAGATAAAAGT A AGGTTAGGTTGAGAATAGGA
RS0255_NRXN1__ENST00000405581.3__3718__30__0.3__61.3455__1_RS0255	AGGTTAGGTTGAGAATAGGA A GCACTTTCAGAATGTGTAACTATATTCTTT A AGGTTAGGTTGAGAATAGGA
RS0255_NRXN1__ENST00000405581.3__3257__30__0.3__61.2033__1_RS0255	AGGTTAGGTTGAGAATAGGA A GTCATTCATTTCTGATAAGCCATTAAAGTA A AGGTTAGGTTGAGAATAGGA
RS0255_NRXN1__ENST00000405581.3__3465__30__0.3__60.7181__1_RS0255	AGGTTAGGTTGAGAATAGGA A ACTCTACTAGGAAAAGTTAGCATTAAGTAT A AGGTTAGGTTGAGAATAGGA
RS0255_NRXN1__ENST00000405581.3__2828__30__0.3__60.6624__1_RS0255	AGGTTAGGTTGAGAATAGGA A CTCTAAAGTTTGAAACAGGATGACTAATTA A AGGTTAGGTTGAGAATAGGA
RS0095_NPTX1__ENST00000306773.4__479__30__0.7__79.9582__0.99993_RS0095	AGAGTGAGTAGTAGTGGAGT A GTGTTCTTGCCCGAGCCGGGCTGCTTGCGG A AGAGTGAGTAGTAGTGGAGT
RS0095_NPTX1__ENST00000306773.4__963__30__0.7__79.8681__1_RS0095	AGAGTGAGTAGTAGTGGAGT A CTGGCCGGGCACAGCGTAGGAGAAGGGCGT A AGAGTGAGTAGTAGTGGAGT
RS0095_NPTX1__ENST00000306773.4__1788__30__0.66667__79.5968__1_RS0095	AGAGTGAGTAGTAGTGGAGT A AAAAGGCCTCCCCCAGCCACGCACGCACAC A AGAGTGAGTAGTAGTGGAGT
RS0095_NPTX1__ENST00000306773.4__2723__30__0.7__79.583__0.99971_RS0095	AGAGTGAGTAGTAGTGGAGT A CAGTGTCGCCGGCCAGTGGCAGCTTGTGGG A AGAGTGAGTAGTAGTGGAGT
RS0095_NPTX1__ENST00000306773.4__3743__30__0.7__79.4246__1_RS0095	AGAGTGAGTAGTAGTGGAGT A CGCACCGGGCGTTGCCTACACAAGGGCTCC A AGAGTGAGTAGTAGTGGAGT
RS0095_NPTX1__ENST00000306773.4__719__30__0.7__79.4184__1_RS0095	AGAGTGAGTAGTAGTGGAGT A TCCTCGGTGTCGTTCCTGGGGCCCCCCTTG A AGAGTGAGTAGTAGTGGAGT
RS0095_NPTX1__ENST00000306773.4__3233__30__0.66667__79.3837__1_RS0095	AGAGTGAGTAGTAGTGGAGT A TGCATTGCAGAACGGCGGCCGGGTACCGTG A AGAGTGAGTAGTAGTGGAGT
RS0095_NPTX1__ENST00000306773.4__1486__30__0.7__79.2055__1_RS0095	AGAGTGAGTAGTAGTGGAGT A GATCATCGCCGCACAAGCAGGGGGCGAGGG A AGAGTGAGTAGTAGTGGAGT
RS0095_NPTX1__ENST00000306773.4__2303__30__0.66667__79.1882__1_RS0095	AGAGTGAGTAGTAGTGGAGT A AGGGAGGGGCAGACCCCAGCCTTGCAGGAT A AGAGTGAGTAGTAGTGGAGT
RS0095_NPTX1__ENST00000306773.4__929__30__0.66667__79.0514__1_RS0095	AGAGTGAGTAGTAGTGGAGT A ACACCTGGCGTGGCGCTGGACTTGAGCCAC A AGAGTGAGTAGTAGTGGAGT
RS0095_NPTX1__ENST00000306773.4__3053__30__0.63333__78.9851__0.99536_RS0095	AGAGTGAGTAGTAGTGGAGT A TGCAGCTGCAGCTGAGCCAGGCAGTGCAGT A AGAGTGAGTAGTAGTGGAGT
RS0095_NPTX1__ENST00000306773.4__535__30__0.66667__78.9828__1_RS0095	AGAGTGAGTAGTAGTGGAGT A TTTGCCCGAGTTGGCTGAGCGTCTCGGCGG A AGAGTGAGTAGTAGTGGAGT
RS0095_NPTX1__ENST00000306773.4__3413__30__0.7__78.829__1_RS0095	AGAGTGAGTAGTAGTGGAGT A GGACCCAGGGAGCAAGGAACACGCCACCCC A AGAGTGAGTAGTAGTGGAGT
RS0095_NPTX1__ENST00000306773.4__4293__30__0.7__78.8169__1_RS0095	AGAGTGAGTAGTAGTGGAGT A TCTCCCACCCCGGACACCCAGGGAGCTGTC A AGAGTGAGTAGTAGTGGAGT
RS0095_NPTX1__ENST00000306773.4__1122__30__0.7__78.5535__1_RS0095	AGAGTGAGTAGTAGTGGAGT A ATCCTGGTAGGCCTCCCAGACCCCGTCCCG A AGAGTGAGTAGTAGTGGAGT
RS0095_NPTX1__ENST00000306773.4__1212__30__0.66667__78.5478__0.99916_RS0095	AGAGTGAGTAGTAGTGGAGT A AGTGTCCTGCTCCTGGCCCAGCACCAGCAC A AGAGTGAGTAGTAGTGGAGT
RS0095_NPTX1__ENST00000306773.4__2148__30__0.7__78.388__1_RS0095	AGAGTGAGTAGTAGTGGAGT A GGCCCTGGGGTAAGGGCCAGTGTCCTCAGC A AGAGTGAGTAGTAGTGGAGT
RS0095_NPTX1__ENST00000306773.4__2243__30__0.7__78.3176__1_RS0095	AGAGTGAGTAGTAGTGGAGT A CGTCCTGGGGCAGAGCTAGCTGAGCTGGGC A AGAGTGAGTAGTAGTGGAGT
RS0095_NPTX1__ENST00000306773.4__3263__30__0.66667__77.5326__1_RS0095	AGAGTGAGTAGTAGTGGAGT A CCTGATCTGCACCCCCCTCTGCGGGAGTGA A AGAGTGAGTAGTAGTGGAGT
RS0095_NPTX1__ENST00000306773.4__3915__30__0.66667__77.106__0.99911_RS0095	AGAGTGAGTAGTAGTGGAGT A CGTAAGCACTGGGGTGTGCTCTGCCCCTCG A AGAGTGAGTAGTAGTGGAGT
RS0095_NPTX1__ENST00000306773.4__2618__30__0.66667__75.2426__1_RS0095	AGAGTGAGTAGTAGTGGAGT A CGTGAGGTCTCTGGAGTACCCCTGGAGGGG A AGAGTGAGTAGTAGTGGAGT
RS0095_NPTX1__ENST00000306773.4__2528__30__0.56667__75.1496__1_RS0095	AGAGTGAGTAGTAGTGGAGT A AAAAAGGACCTTCCCACCGATGGGCTGGGT A AGAGTGAGTAGTAGTGGAGT
RS0095_NPTX1__ENST00000306773.4__2691__30__0.63333__75.1323__1_RS0095	AGAGTGAGTAGTAGTGGAGT A GCTGTAGGCCGTGAGCCCCATGAGATGGAG A AGAGTGAGTAGTAGTGGAGT
RS0095_NPTX1__ENST00000306773.4__3443__30__0.6__75.0077__1_RS0095	AGAGTGAGTAGTAGTGGAGT A GCAGTCCATGCAGGTGCGGGAACACATGTC A AGAGTGAGTAGTAGTGGAGT
RS0095_NPTX1__ENST00000306773.4__1424__30__0.6__74.9875__1_RS0095	AGAGTGAGTAGTAGTGGAGT A TTGATCTGGCGACAGGCCTCGAAGGTCCAC A AGAGTGAGTAGTAGTGGAGT
RS0095_NPTX1__ENST00000306773.4__2333__30__0.56667__74.7806__1_RS0095	AGAGTGAGTAGTAGTGGAGT A AAGCAGTGCAGCACAGCTCCAGAGGTGAGA A AGAGTGAGTAGTAGTGGAGT
RS0095_NPTX1__ENST00000306773.4__1364__30__0.6__74.766__1_RS0095	AGAGTGAGTAGTAGTGGAGT A GATTCAGCCCAGGCGATGACATTGCCGGAC A AGAGTGAGTAGTAGTGGAGT
RS0095_NPTX1__ENST00000306773.4__1908__30__0.56667__74.6727__1_RS0095	AGAGTGAGTAGTAGTGGAGT A TACTGAGGTTGCACCAACCCCAAAGCACGC A AGAGTGAGTAGTAGTGGAGT
RS0095_NPTX1__ENST00000306773.4__4720__30__0.56667__74.5419__1_RS0095	AGAGTGAGTAGTAGTGGAGT A AGGTGGCCCCTCTTTGGAGCTCACTGGAAT A AGAGTGAGTAGTAGTGGAGT
RS0095_NPTX1__ENST00000306773.4__1394__30__0.6__74.3671__1_RS0095	AGAGTGAGTAGTAGTGGAGT A TTGGTGGCCCCTCCGTAGATCTCGATGTGG A AGAGTGAGTAGTAGTGGAGT
RS0095_NPTX1__ENST00000306773.4__1696__30__0.53333__73.9978__1_RS0095	AGAGTGAGTAGTAGTGGAGT A AGACGTTGCAGCACCCACTTCAGCTGTGAA A AGAGTGAGTAGTAGTGGAGT
RS0095_NPTX1__ENST00000306773.4__3713__30__0.6__73.9484__0.99227_RS0095	AGAGTGAGTAGTAGTGGAGT A GAGATGGCTGGAGTGAGGGTGGGGCTAGAT A AGAGTGAGTAGTAGTGGAGT
RS0095_NPTX1__ENST00000306773.4__3653__30__0.56667__73.5733__0.99928_RS0095	AGAGTGAGTAGTAGTGGAGT A TGCTGGCTCCCAGCTGTGGGAATCCTTTAG A AGAGTGAGTAGTAGTGGAGT
RS0095_NPTX1__ENST00000306773.4__4690__30__0.6__73.4249__1_RS0095	AGAGTGAGTAGTAGTGGAGT A GACTGAACCTCATGCCAGCCTCTCCTCACC A AGAGTGAGTAGTAGTGGAGT
RS0095_NPTX1__ENST00000306773.4__655__30__0.56667__73.4102__0.97905_RS0095	AGAGTGAGTAGTAGTGGAGT A GCCTCTCCAGCTCATCGATCTTGCTCTGCA A AGAGTGAGTAGTAGTGGAGT
RS0095_NPTX1__ENST00000306773.4__4630__30__0.56667__73.2834__1_RS0095	AGAGTGAGTAGTAGTGGAGT A CTCAGGTCCCAGGGCTGGTGACAAAGTGAT A AGAGTGAGTAGTAGTGGAGT
RS0095_NPTX1__ENST00000306773.4__809__30__0.53333__72.9989__1_RS0095	AGAGTGAGTAGTAGTGGAGT A TTGTCTCCAGGGCGGTTGTCTTTCTGACCT A AGAGTGAGTAGTAGTGGAGT
RS0095_NPTX1__ENST00000306773.4__4930__30__0.5__72.9823__1_RS0095	AGAGTGAGTAGTAGTGGAGT A ACGACTTCGTCAAGCCACATTTGGTTGCCA A AGAGTGAGTAGTAGTGGAGT
RS0095_NPTX1__ENST00000306773.4__3503__30__0.56667__71.9593__1_RS0095	AGAGTGAGTAGTAGTGGAGT A GTAGCTACACGGGTGGTCACAGAACACTGG A AGAGTGAGTAGTAGTGGAGT
RS0095_NPTX1__ENST00000306773.4__3113__30__0.56667__71.5854__1_RS0095	AGAGTGAGTAGTAGTGGAGT A GGACAGGTGGCCCTAGAAGGAACAGAAGAC A AGAGTGAGTAGTAGTGGAGT
RS0095_NPTX1__ENST00000306773.4__1726__30__0.46667__69.6867__1_RS0095	AGAGTGAGTAGTAGTGGAGT A AGATCCTCTCACCAACTTCTGCCTTGTTCA A AGAGTGAGTAGTAGTGGAGT
RS0095_NPTX1__ENST00000306773.4__1756__30__0.5__69.5344__0.99999_RS0095	AGAGTGAGTAGTAGTGGAGT A GTAGACACACACATGTAGACACGCACACAC A AGAGTGAGTAGTAGTGGAGT
RS0095_NPTX1__ENST00000306773.4__1516__30__0.46667__69.3359__1_RS0095	AGAGTGAGTAGTAGTGGAGT A GGAAAAGGGAGAGAAGAGACGCACAAAACA A AGAGTGAGTAGTAGTGGAGT
RS0095_NPTX1__ENST00000306773.4__3143__30__0.46667__69.2421__1_RS0095	AGAGTGAGTAGTAGTGGAGT A TCTTGACACAACGTGGACCTGTGTTTAAGG A AGAGTGAGTAGTAGTGGAGT
RS0095_NPTX1__ENST00000306773.4__4780__30__0.4__67.5768__1_RS0095	AGAGTGAGTAGTAGTGGAGT A ACACAGGTTCACCATAAATGGCCAGTTTTA A AGAGTGAGTAGTAGTGGAGT
RS0095_NPTX1__ENST00000306773.4__4810__30__0.46667__67.396__1_RS0095	AGAGTGAGTAGTAGTGGAGT A GCTCATTCCACTTAGTAAGTCAGCTCCAAG A AGAGTGAGTAGTAGTGGAGT
RS0095_NPTX1__ENST00000306773.4__4508__30__0.4__67.1364__1_RS0095	AGAGTGAGTAGTAGTGGAGT A TCTACGTTTTGGTGGAGCCTGAAAGTATTT A AGAGTGAGTAGTAGTGGAGT
RS0095_NPTX1__ENST00000306773.4__2843__30__0.43333__67.0008__0.9934_RS0095	AGAGTGAGTAGTAGTGGAGT A CACACACACAAATGCACATACACTTCTCTC A AGAGTGAGTAGTAGTGGAGT
RS0095_NPTX1__ENST00000306773.4__3623__30__0.4__66.2023__1_RS0095	AGAGTGAGTAGTAGTGGAGT A GCTTGTTCTCAACCTACACGTTAAAAATGC A AGAGTGAGTAGTAGTGGAGT
RS0095_NPTX1__ENST00000306773.4__1818__30__0.43333__66.1043__1_RS0095	AGAGTGAGTAGTAGTGGAGT A GAAAGAAGGAAATGAGGTACGTCCTCAAAG A AGAGTGAGTAGTAGTGGAGT
RS0109_NPTXR__ENST00000333039.2__476__30__0.7__79.8652__0.93592_RS0109	TGTGATGGAAGTTAGAGGGT A CTGCAGCAGCAGCAGCTCTTCGCGCTCGCC A TGTGATGGAAGTTAGAGGGT
RS0109_NPTXR__ENST00000333039.2__1507__30__0.63333__79.7157__1_RS0109	TGTGATGGAAGTTAGAGGGT A TTGCCCAGCAGTGGCGCAGTGCAGTTGGCA A TGTGATGGAAGTTAGAGGGT
RS0109_NPTXR__ENST00000333039.2__788__30__0.7__79.6803__1_RS0109	TGTGATGGAAGTTAGAGGGT A TAGGCCGGTGGGCACAGCAGAGACTGGGGC A TGTGATGGAAGTTAGAGGGT
RS0109_NPTXR__ENST00000333039.2__727__30__0.7__79.6655__0.99897_RS0109	TGTGATGGAAGTTAGAGGGT A AGCTCCTGCTCCAGGCGGTCGATGCGGTCC A TGTGATGGAAGTTAGAGGGT
RS0109_NPTXR__ENST00000333039.2__3633__30__0.66667__79.6422__1_RS0109	TGTGATGGAAGTTAGAGGGT A TCCCCGCACTTCCTGGGGTGGGGATGCCAA A TGTGATGGAAGTTAGAGGGT
RS0109_NPTXR__ENST00000333039.2__113__30__0.7__79.3755__0.99882_RS0109	TGTGATGGAAGTTAGAGGGT A CACGGCCAGGAACTTCAGCGTGAGGCGGGC A TGTGATGGAAGTTAGAGGGT
RS0109_NPTXR__ENST00000333039.2__1693__30__0.7__78.8835__1_RS0109	TGTGATGGAAGTTAGAGGGT A GAAGGCCAGTGCGTGGGCAGGCTGAGGAGG A TGTGATGGAAGTTAGAGGGT
RS0109_NPTXR__ENST00000333039.2__1046__30__0.7__78.6888__1_RS0109	TGTGATGGAAGTTAGAGGGT A GTAGAGCTCGGGCAGAGCCTTCCGCACGCG A TGTGATGGAAGTTAGAGGGT
RS0109_NPTXR__ENST00000333039.2__2409__30__0.66667__78.3042__0.99612_RS0109	TGTGATGGAAGTTAGAGGGT A CCCAGCCCAGGCTGAAGCGGTCCAAGTCCT A TGTGATGGAAGTTAGAGGGT
RS0109_NPTXR__ENST00000333039.2__5256__30__0.66667__78.1693__1_RS0109	TGTGATGGAAGTTAGAGGGT A TGTCCAGCTGGGTGGCCTTGAGGGTCGCTC A TGTGATGGAAGTTAGAGGGT
RS0109_NPTXR__ENST00000333039.2__3884__30__0.63333__77.6578__1_RS0109	TGTGATGGAAGTTAGAGGGT A TCTGGGCGCGGGAGGCAATGCAACTTGGAG A TGTGATGGAAGTTAGAGGGT
RS0109_NPTXR__ENST00000333039.2__1844__30__0.66667__77.4586__1_RS0109	TGTGATGGAAGTTAGAGGGT A CAGTGCCAGGTGGGCAGGCTCCCACTGTTC A TGTGATGGAAGTTAGAGGGT
RS0109_NPTXR__ENST00000333039.2__1567__30__0.6__77.0183__1_RS0109	TGTGATGGAAGTTAGAGGGT A AAGGCAGCCTTTGTTGCACCCCCAAAGGCC A TGTGATGGAAGTTAGAGGGT
RS0109_NPTXR__ENST00000333039.2__2799__30__0.63333__76.7683__1_RS0109	TGTGATGGAAGTTAGAGGGT A TGGCTGCATCCCATCCACTGCCGAGTCCTG A TGTGATGGAAGTTAGAGGGT
RS0109_NPTXR__ENST00000333039.2__5589__30__0.66667__76.7447__0.99927_RS0109	TGTGATGGAAGTTAGAGGGT A GGGCAAGGCTGGGGAGGGGTTGTCAGTAGG A TGTGATGGAAGTTAGAGGGT
RS0109_NPTXR__ENST00000333039.2__5106__30__0.63333__76.5845__1_RS0109	TGTGATGGAAGTTAGAGGGT A CTTGGGATGTTGGTGGGGGCACCACATGCC A TGTGATGGAAGTTAGAGGGT
RS0109_NPTXR__ENST00000333039.2__2769__30__0.66667__76.4748__1_RS0109	TGTGATGGAAGTTAGAGGGT A GGATCTACCCCTGCGAAGCCCAGGGTCACC A TGTGATGGAAGTTAGAGGGT
RS0109_NPTXR__ENST00000333039.2__2919__30__0.6__76.2418__0.99996_RS0109	TGTGATGGAAGTTAGAGGGT A GGCAAGGGTGCCAGGCTGGGTTGATCCAAA A TGTGATGGAAGTTAGAGGGT
RS0109_NPTXR__ENST00000333039.2__5226__30__0.63333__76.1598__0.99097_RS0109	TGTGATGGAAGTTAGAGGGT A CCCTCCCCGGGCTTCAGCTTCCTCATCTGT A TGTGATGGAAGTTAGAGGGT
RS0109_NPTXR__ENST00000333039.2__1146__30__0.63333__76.1109__0.98503_RS0109	TGTGATGGAAGTTAGAGGGT A GTACAATCTCGTTGGCCTGCCCGGGCACTG A TGTGATGGAAGTTAGAGGGT
RS0109_NPTXR__ENST00000333039.2__2439__30__0.63333__76.0752__0.99964_RS0109	TGTGATGGAAGTTAGAGGGT A GGGCCATGAGGCCTCTACCTTAGGGCTGCT A TGTGATGGAAGTTAGAGGGT
RS0109_NPTXR__ENST00000333039.2__4754__30__0.63333__76.0609__1_RS0109	TGTGATGGAAGTTAGAGGGT A GGGTCGGAACACGTCTGGAGCAATGGTGCC A TGTGATGGAAGTTAGAGGGT
RS0109_NPTXR__ENST00000333039.2__3753__30__0.6__76.0399__1_RS0109	TGTGATGGAAGTTAGAGGGT A AGGTACAGTGCCCACTTGAGCCAGGGAGCA A TGTGATGGAAGTTAGAGGGT
RS0109_NPTXR__ENST00000333039.2__1236__30__0.63333__75.9428__1_RS0109	TGTGATGGAAGTTAGAGGGT A GGTGCCAGCCATTGTCCTTCAGGCTCAGGG A TGTGATGGAAGTTAGAGGGT
RS0109_NPTXR__ENST00000333039.2__4244__30__0.6__75.9385__1_RS0109	TGTGATGGAAGTTAGAGGGT A AAGGACTTGGGGTTGAGCGTGTGTGTGGGC A TGTGATGGAAGTTAGAGGGT
RS0109_NPTXR__ENST00000333039.2__5529__30__0.63333__75.5838__0.99758_RS0109	TGTGATGGAAGTTAGAGGGT A GACATGCTCACTCACACTCAGCCTGGGCCC A TGTGATGGAAGTTAGAGGGT
RS0109_NPTXR__ENST00000333039.2__5406__30__0.63333__75.5195__0.9989_RS0109	TGTGATGGAAGTTAGAGGGT A AGTCCCTTCTCTGGGAGGGAGCCCCTTTCC A TGTGATGGAAGTTAGAGGGT
RS0109_NPTXR__ENST00000333039.2__3974__30__0.56667__75.0925__1_RS0109	TGTGATGGAAGTTAGAGGGT A TGGCTGAAGCCCGCCATTGCCTTTTCTTCC A TGTGATGGAAGTTAGAGGGT
RS0109_NPTXR__ENST00000333039.2__4484__30__0.6__75.0832__1_RS0109	TGTGATGGAAGTTAGAGGGT A ACACGGGCTCCATCGTGGTTATCAGCCAGG A TGTGATGGAAGTTAGAGGGT
RS0109_NPTXR__ENST00000333039.2__4694__30__0.6__75.0279__1_RS0109	TGTGATGGAAGTTAGAGGGT A CTCAGCCCCTGGACGTAACCCCCTTTGGTT A TGTGATGGAAGTTAGAGGGT
RS0109_NPTXR__ENST00000333039.2__2129__30__0.6__74.9527__1_RS0109	TGTGATGGAAGTTAGAGGGT A CCATCGAGATCCCACTGCCCTTGACTGGCA A TGTGATGGAAGTTAGAGGGT
RS0109_NPTXR__ENST00000333039.2__4544__30__0.56667__74.9517__1_RS0109	TGTGATGGAAGTTAGAGGGT A TGTGAGATCAACAGGACGGTGCCTGTGCCA A TGTGATGGAAGTTAGAGGGT
RS0109_NPTXR__ENST00000333039.2__3108__30__0.6__74.6219__0.91848_RS0109	TGTGATGGAAGTTAGAGGGT A GGCCAGGCTGACTTCGAACTCCTGACCTCA A TGTGATGGAAGTTAGAGGGT
RS0109_NPTXR__ENST00000333039.2__5136__30__0.56667__74.6209__1_RS0109	TGTGATGGAAGTTAGAGGGT A ATGCAAAGTGGTGGCAAGGGGATTGGTCCC A TGTGATGGAAGTTAGAGGGT
RS0109_NPTXR__ENST00000333039.2__3723__30__0.56667__74.2068__1_RS0109	TGTGATGGAAGTTAGAGGGT A TGCAGCTGCTCAGACACCTGGTAGGTGACT A TGTGATGGAAGTTAGAGGGT
RS0109_NPTXR__ENST00000333039.2__3453__30__0.6__74.2007__1_RS0109	TGTGATGGAAGTTAGAGGGT A AGATGCCCTGAGCTCTAGTCCTGGCTCTGC A TGTGATGGAAGTTAGAGGGT
RS0109_NPTXR__ENST00000333039.2__926__30__0.56667__73.6808__1_RS0109	TGTGATGGAAGTTAGAGGGT A ACGACCCTGCAGGACGTCCAACTCCTTTTC A TGTGATGGAAGTTAGAGGGT
RS0109_NPTXR__ENST00000333039.2__4604__30__0.56667__73.3656__0.99805_RS0109	TGTGATGGAAGTTAGAGGGT A TGTGCCCCAGTTTCCTCACCTGTCTAACGG A TGTGATGGAAGTTAGAGGGT
RS0109_NPTXR__ENST00000333039.2__1661__30__0.56667__73.3162__0.99693_RS0109	TGTGATGGAAGTTAGAGGGT A ATATGACCCCCCTCAAGTCCCCAAAGTGGC A TGTGATGGAAGTTAGAGGGT
RS0109_NPTXR__ENST00000333039.2__2559__30__0.56667__73.2781__1_RS0109	TGTGATGGAAGTTAGAGGGT A CTCTCACCCAGTGCTCTGCTCACTGCTTCA A TGTGATGGAAGTTAGAGGGT
RS0109_NPTXR__ENST00000333039.2__4004__30__0.56667__72.9709__1_RS0109	TGTGATGGAAGTTAGAGGGT A TTACCGTGGCAACCTAGGTCTCAGCAGGTC A TGTGATGGAAGTTAGAGGGT
RS0109_NPTXR__ENST00000333039.2__4784__30__0.56667__72.9708__1_RS0109	TGTGATGGAAGTTAGAGGGT A CTTCACTTCAAGCCCTGTGGGCTGGGAAAG A TGTGATGGAAGTTAGAGGGT
RS0109_NPTXR__ENST00000333039.2__3513__30__0.53333__72.5401__1_RS0109	TGTGATGGAAGTTAGAGGGT A GAACTCAAAGGTCTTCAGGGGCAGGCAACA A TGTGATGGAAGTTAGAGGGT
RS0109_NPTXR__ENST00000333039.2__5166__30__0.56667__72.2__0.99952_RS0109	TGTGATGGAAGTTAGAGGGT A CCTTCCTGTCCAAATCTGTGGTCCCAGGTG A TGTGATGGAAGTTAGAGGGT
RS0109_NPTXR__ENST00000333039.2__4364__30__0.5__71.7022__1_RS0109	TGTGATGGAAGTTAGAGGGT A GACCCAAACAGTGGTGCTGGGGAAATTTGT A TGTGATGGAAGTTAGAGGGT
RS0109_NPTXR__ENST00000333039.2__2709__30__0.53333__71.5553__1_RS0109	TGTGATGGAAGTTAGAGGGT A ACAGAGAAGCTCACACCCAATCTGGAGAGC A TGTGATGGAAGTTAGAGGGT
RS0109_NPTXR__ENST00000333039.2__3237__30__0.53333__71.3209__0.87544_RS0109	TGTGATGGAAGTTAGAGGGT A CTGCAACCTCCACCTCCTCAGTTCAAGAGA A TGTGATGGAAGTTAGAGGGT
RS0109_NPTXR__ENST00000333039.2__5436__30__0.5__71.118__1_RS0109	TGTGATGGAAGTTAGAGGGT A AGGCAGCTGGAATAAAGGGGTGAAGAGAGT A TGTGATGGAAGTTAGAGGGT
RS0109_NPTXR__ENST00000333039.2__2259__30__0.53333__71.0544__0.99878_RS0109	TGTGATGGAAGTTAGAGGGT A CTGGGAAAGGAATGTCCTGGAGACTGAGGT A TGTGATGGAAGTTAGAGGGT
RS0109_NPTXR__ENST00000333039.2__2829__30__0.53333__70.7726__1_RS0109	TGTGATGGAAGTTAGAGGGT A TCTGAGTCTCTGCTGACCCTAACCCATGAC A TGTGATGGAAGTTAGAGGGT
RS0548_NLGN2__ENST00000302926.6__865__30__0.7__79.9211__1_RS0548	GAGGGTTTGTAAGGTGAATA A AGAAGGTTGACGCAGGAGGCCCCTGCCCCG A GAGGGTTTGTAAGGTGAATA
RS0548_NLGN2__ENST00000302926.6__3167__30__0.7__79.9127__1_RS0548	GAGGGTTTGTAAGGTGAATA A TCTGACTTGTGCCAAGGGGGGCGTCGGGGG A GAGGGTTTGTAAGGTGAATA
RS0548_NLGN2__ENST00000302926.6__178__30__0.7__79.7751__1_RS0548	GAGGGTTTGTAAGGTGAATA A TTCACCACCGGGAAGCGCTCCTCGCCGAGG A GAGGGTTTGTAAGGTGAATA
RS0548_NLGN2__ENST00000302926.6__3412__30__0.7__79.7657__0.9935_RS0548	GAGGGTTTGTAAGGTGAATA A AGGAACTGGGTGCTGGGCCTGAGGCCTGGG A GAGGGTTTGTAAGGTGAATA
RS0548_NLGN2__ENST00000302926.6__2107__30__0.7__79.6544__1_RS0548	GAGGGTTTGTAAGGTGAATA A AAGAGGAGGGAGGCACCCACGGCCACGGTG A GAGGGTTTGTAAGGTGAATA
RS0548_NLGN2__ENST00000302926.6__1106__30__0.7__79.5571__1_RS0548	GAGGGTTTGTAAGGTGAATA A CACGGGCCCAAAGGCGATGTGGTAGCGGGC A GAGGGTTTGTAAGGTGAATA
RS0548_NLGN2__ENST00000302926.6__2269__30__0.7__79.4829__0.97373_RS0548	GAGGGTTTGTAAGGTGAATA A AGCTCCTCCTCTGGTGGCAGCTCACGGCCC A GAGGGTTTGTAAGGTGAATA
RS0548_NLGN2__ENST00000302926.6__3555__30__0.66667__79.4358__0.98684_RS0548	GAGGGTTTGTAAGGTGAATA A TCAAACATGCGTGGCCTCTGCGGGGGGCAC A GAGGGTTTGTAAGGTGAATA
RS0548_NLGN2__ENST00000302926.6__3519__30__0.7__79.4136__0.95192_RS0548	GAGGGTTTGTAAGGTGAATA A ACACCCCCTCCCCCCAACTCGGGAGCAAGG A GAGGGTTTGTAAGGTGAATA
RS0548_NLGN2__ENST00000302926.6__4466__30__0.7__79.4078__0.97389_RS0548	GAGGGTTTGTAAGGTGAATA A ATCATGGGGTCCCCCAGCCCCCCTCCCATG A GAGGGTTTGTAAGGTGAATA
RS0548_NLGN2__ENST00000302926.6__4106__30__0.66667__79.1449__1_RS0548	GAGGGTTTGTAAGGTGAATA A CAAATGCCCAAGCCCAAGGCCCTCCGGGGA A GAGGGTTTGTAAGGTGAATA
RS0548_NLGN2__ENST00000302926.6__2546__30__0.7__79.1013__0.9998_RS0548	GAGGGTTTGTAAGGTGAATA A CCGAGTGGTGGAGTGGGGGTGGGGTAGCGT A GAGGGTTTGTAAGGTGAATA
RS0548_NLGN2__ENST00000302926.6__257__30__0.66667__78.7988__1_RS0548	GAGGGTTTGTAAGGTGAATA A GCCCAAGAACTGCACGACGGGGCCCAGGAT A GAGGGTTTGTAAGGTGAATA
RS0548_NLGN2__ENST00000302926.6__3012__30__0.7__78.0362__0.93946_RS0548	GAGGGTTTGTAAGGTGAATA A TTCCAGGGTCTCCAGGGGGAGGGAGAGGGG A GAGGGTTTGTAAGGTGAATA
RS0548_NLGN2__ENST00000302926.6__985__30__0.63333__77.9554__1_RS0548	GAGGGTTTGTAAGGTGAATA A TTGGCTGCCAGCAGCCGCGTGTACTTGAGC A GAGGGTTTGTAAGGTGAATA
RS0548_NLGN2__ENST00000302926.6__1015__30__0.66667__77.9406__1_RS0548	GAGGGTTTGTAAGGTGAATA A TCAGCGCTGTCCTCTCGGTCACAGCCCACC A GAGGGTTTGTAAGGTGAATA
RS0548_NLGN2__ENST00000302926.6__1136__30__0.66667__77.9346__1_RS0548	GAGGGTTTGTAAGGTGAATA A AGGGTCATCGGGGACCACGTCGCCATCCAC A GAGGGTTTGTAAGGTGAATA
RS0548_NLGN2__ENST00000302926.6__2576__30__0.7__77.0886__0.96514_RS0548	GAGGGTTTGTAAGGTGAATA A GAGGAGGGCCTCCCCACCCACCCCCTATAC A GAGGGTTTGTAAGGTGAATA
RS0548_NLGN2__ENST00000302926.6__3257__30__0.66667__77.0188__0.97163_RS0548	GAGGGTTTGTAAGGTGAATA A TCAGGATGCGTGGACTCCTCCCTCCCCCAG A GAGGGTTTGTAAGGTGAATA
RS0548_NLGN2__ENST00000302926.6__4016__30__0.66667__76.9575__1_RS0548	GAGGGTTTGTAAGGTGAATA A CCCCTCCATCTGTTCCCCAGCACCGCTGAC A GAGGGTTTGTAAGGTGAATA
RS0548_NLGN2__ENST00000302926.6__3806__30__0.63333__76.9526__0.9928_RS0548	GAGGGTTTGTAAGGTGAATA A ACGGAGAACTGAGGCAGGGTGGGGGAGACA A GAGGGTTTGTAAGGTGAATA
RS0548_NLGN2__ENST00000302926.6__3377__30__0.66667__76.5853__0.99437_RS0548	GAGGGTTTGTAAGGTGAATA A CAGGGAAGTGCTGGGAAGAGAGGGGCCGTC A GAGGGTTTGTAAGGTGAATA
RS0548_NLGN2__ENST00000302926.6__471__30__0.6__76.3134__0.92047_RS0548	GAGGGTTTGTAAGGTGAATA A ACAGGCAGTCCTCGCTCTGGTTCTGCACGT A GAGGGTTTGTAAGGTGAATA
RS0548_NLGN2__ENST00000302926.6__501__30__0.63333__75.9464__1_RS0548	GAGGGTTTGTAAGGTGAATA A CGTCCTCGGTGGGCACGTAGAGGTTGAGGT A GAGGGTTTGTAAGGTGAATA
RS0548_NLGN2__ENST00000302926.6__1611__30__0.6__75.6707__1_RS0548	GAGGGTTTGTAAGGTGAATA A AGTTACAGGGGAAGAGGTCGGTGGCACCCA A GAGGGTTTGTAAGGTGAATA
RS0548_NLGN2__ENST00000302926.6__1__30__0.63333__75.1597__0.97492_RS0548	GAGGGTTTGTAAGGTGAATA A TCGGAGAGAGAGAGAAGGGGGGGAGAGGGA A GAGGGTTTGTAAGGTGAATA
RS0548_NLGN2__ENST00000302926.6__3287__30__0.56667__74.6981__1_RS0548	GAGGGTTTGTAAGGTGAATA A GGCCACGGGAAAATAAGCTTCCAGGCAGCA A GAGGGTTTGTAAGGTGAATA
RS0548_NLGN2__ENST00000302926.6__1581__30__0.56667__74.4947__1_RS0548	GAGGGTTTGTAAGGTGAATA A CCATGGGCACGCCAAAGACATAGGGCAGTT A GAGGGTTTGTAAGGTGAATA
RS0548_NLGN2__ENST00000302926.6__3072__30__0.6__74.4018__0.99986_RS0548	GAGGGTTTGTAAGGTGAATA A TTCCCAGGCTCCATCCTCTGTGGTCTGGTG A GAGGGTTTGTAAGGTGAATA
RS0548_NLGN2__ENST00000302926.6__3585__30__0.6__74.3764__1_RS0548	GAGGGTTTGTAAGGTGAATA A GCTGTCCTCGGACCACAATGAGGGCTTTGG A GAGGGTTTGTAAGGTGAATA
RS0548_NLGN2__ENST00000302926.6__1226__30__0.6__73.929__1_RS0548	GAGGGTTTGTAAGGTGAATA A AGAGTCCTCCACGAACTTGAGGCCCTCTCC A GAGGGTTTGTAAGGTGAATA
RS0548_NLGN2__ENST00000302926.6__4166__30__0.6__73.7005__1_RS0548	GAGGGTTTGTAAGGTGAATA A ATGAGGACTCTCCCCTCGTCCACTGTGTCC A GAGGGTTTGTAAGGTGAATA
RS0548_NLGN2__ENST00000302926.6__1436__30__0.53333__73.6965__0.999_RS0548	GAGGGTTTGTAAGGTGAATA A AGCTGGTGCCACCCATTGGTGGTCAGTAAA A GAGGGTTTGTAAGGTGAATA
RS0548_NLGN2__ENST00000302926.6__2652__30__0.53333__73.5416__1_RS0548	GAGGGTTTGTAAGGTGAATA A ACGACTCCACAGGAGAAAAGCCAGTTGCCA A GAGGGTTTGTAAGGTGAATA
RS0548_NLGN2__ENST00000302926.6__531__30__0.53333__73.3523__1_RS0548	GAGGGTTTGTAAGGTGAATA A TCGCCTCGTCACGTTTTTTTGTGAGCGGAC A GAGGGTTTGTAAGGTGAATA
RS0548_NLGN2__ENST00000302926.6__2742__30__0.6__73.3272__0.9889_RS0548	GAGGGTTTGTAAGGTGAATA A CAGAGAAGAGACTGGGCTTCTCTGCGTGGG A GAGGGTTTGTAAGGTGAATA
RS0548_NLGN2__ENST00000302926.6__2802__30__0.56667__73.224__1_RS0548	GAGGGTTTGTAAGGTGAATA A GAAGACTGGTGTCCCAATGGGGGGGAGAAA A GAGGGTTTGTAAGGTGAATA
RS0548_NLGN2__ENST00000302926.6__3347__30__0.53333__73.1511__0.97605_RS0548	GAGGGTTTGTAAGGTGAATA A TGCCTGGGGAAACACACATCCACATGCAAG A GAGGGTTTGTAAGGTGAATA
RS0548_NLGN2__ENST00000302926.6__1737__30__0.53333__72.9821__1_RS0548	GAGGGTTTGTAAGGTGAATA A AGCGATTGGGCTTGGTGTGGATGAACTTGG A GAGGGTTTGTAAGGTGAATA
RS0548_NLGN2__ENST00000302926.6__3472__30__0.56667__72.8814__0.99774_RS0548	GAGGGTTTGTAAGGTGAATA A GTTTGTTCACCCTCCTCAGCTCCTGCCAAC A GAGGGTTTGTAAGGTGAATA
RS0548_NLGN2__ENST00000302926.6__3866__30__0.56667__72.8515__1_RS0548	GAGGGTTTGTAAGGTGAATA A AAGGCTGGTCTGACACTGAGATGGGGACAG A GAGGGTTTGTAAGGTGAATA
RS0548_NLGN2__ENST00000302926.6__1671__30__0.53333__72.8004__0.95367_RS0548	GAGGGTTTGTAAGGTGAATA A TGGCGAAGTTGGTCCAGTAGGTCATGACCA A GAGGGTTTGTAAGGTGAATA
RS0548_NLGN2__ENST00000302926.6__2862__30__0.53333__72.7533__1_RS0548	GAGGGTTTGTAAGGTGAATA A AACACACCCCGTTGTGAGAAAGCACACCTC A GAGGGTTTGTAAGGTGAATA
RS0548_NLGN2__ENST00000302926.6__1641__30__0.53333__72.2261__0.97088_RS0548	GAGGGTTTGTAAGGTGAATA A CGGCACTGAGCATGACGTCATTCTTGGAGA A GAGGGTTTGTAAGGTGAATA
RS0548_NLGN2__ENST00000302926.6__4376__30__0.56667__72.1881__1_RS0548	GAGGGTTTGTAAGGTGAATA A GCATGGCTGTTTGGAGAGGAGCTAGACCAG A GAGGGTTTGTAAGGTGAATA
RS0548_NLGN2__ENST00000302926.6__4436__30__0.56667__71.7378__0.9858_RS0548	GAGGGTTTGTAAGGTGAATA A CCCCAATTCTGAGGGCATCTGTCTACAGGG A GAGGGTTTGTAAGGTGAATA
RS0548_NLGN2__ENST00000302926.6__895__30__0.53333__71.5278__1_RS0548	GAGGGTTTGTAAGGTGAATA A AACAGCCCTTCTGAATGGTGGGAGAGGATC A GAGGGTTTGTAAGGTGAATA
RS0548_NLGN2__ENST00000302926.6__651__30__0.53333__71.4337__1_RS0548	GAGGGTTTGTAAGGTGAATA A CAGCCAGGACTGAGCCATCGAACATGTTTC A GAGGGTTTGTAAGGTGAATA
RS0548_NLGN2__ENST00000302926.6__955__30__0.53333__71.0702__1_RS0548	GAGGGTTTGTAAGGTGAATA A GGCTGGTAGTTGACAGACCAGCTGGAAATG A GAGGGTTTGTAAGGTGAATA
RS0548_NLGN2__ENST00000302926.6__4256__30__0.53333__70.7493__1_RS0548	GAGGGTTTGTAAGGTGAATA A GACCAGGGATTCTGGATTTGGGTGTCAGTG A GAGGGTTTGTAAGGTGAATA
RS0468_NLGN1__ENST00000457714.5__1__30__0.66667__77.0337__1_RS0468	AGGAGGAGGGTAATGATAGA A GTTGAGGCGGGCAGGAGTCGGTGGAGAACG A AGGAGGAGGGTAATGATAGA
RS0468_NLGN1__ENST00000457714.5__7265__30__0.5__71.6567__1_RS0468	AGGAGGAGGGTAATGATAGA A TTCTGGCCTGCATCCAAATACAGCAACGTG A AGGAGGAGGGTAATGATAGA
RS0468_NLGN1__ENST00000457714.5__91__30__0.53333__71.6405__1_RS0468	AGGAGGAGGGTAATGATAGA A AGGTCTATATCTGCCACTCCAGTGAGCCCT A AGGAGGAGGGTAATGATAGA
RS0468_NLGN1__ENST00000457714.5__7325__30__0.5__71.4225__0.99175_RS0468	AGGAGGAGGGTAATGATAGA A AGCCCTGCACACGGTTATTCCAGTCTGTAT A AGGAGGAGGGTAATGATAGA
RS0468_NLGN1__ENST00000457714.5__6391__30__0.43333__70.146__1_RS0468	AGGAGGAGGGTAATGATAGA A ATTTTCTGCTTTGAGTTGCCAGCAAGACGT A AGGAGGAGGGTAATGATAGA
RS0468_NLGN1__ENST00000457714.5__7191__30__0.43333__68.8999__1_RS0468	AGGAGGAGGGTAATGATAGA A TGGCCACCAAATGTTTCATAGCAGTAGGAA A AGGAGGAGGGTAATGATAGA
RS0468_NLGN1__ENST00000457714.5__6640__30__0.46667__68.2692__1_RS0468	AGGAGGAGGGTAATGATAGA A ATACGTATGTCAGGATGAGTGTGGCAAGAG A AGGAGGAGGGTAATGATAGA
RS0468_NLGN1__ENST00000457714.5__5380__30__0.43333__67.6125__1_RS0468	AGGAGGAGGGTAATGATAGA A CACTGGCAGTTCACAGTTGAAAAGCATAAC A AGGAGGAGGGTAATGATAGA
RS0468_NLGN1__ENST00000457714.5__8150__30__0.4__67.2221__1_RS0468	AGGAGGAGGGTAATGATAGA A CCAAACACAAACTGAATCATGACAACCCAA A AGGAGGAGGGTAATGATAGA
RS0468_NLGN1__ENST00000457714.5__6088__30__0.4__67.0342__0.9829_RS0468	AGGAGGAGGGTAATGATAGA A AAGCAGCTTTGCCTAATTTTTAATCGGAGG A AGGAGGAGGGTAATGATAGA
RS0468_NLGN1__ENST00000457714.5__6472__30__0.4__66.8251__0.97327_RS0468	AGGAGGAGGGTAATGATAGA A ACAGATCAGGAAGTCGGAAATAAAGCATCA A AGGAGGAGGGTAATGATAGA
RS0468_NLGN1__ENST00000457714.5__7131__30__0.4__65.9482__1_RS0468	AGGAGGAGGGTAATGATAGA A AAGTGTATGTTGCTATCAGATCAAGTGCAG A AGGAGGAGGGTAATGATAGA
RS0468_NLGN1__ENST00000457714.5__5350__30__0.43333__65.9157__1_RS0468	AGGAGGAGGGTAATGATAGA A CACCTCAGTCAAAAGCTGTATGTAGATCAC A AGGAGGAGGGTAATGATAGA
RS0468_NLGN1__ENST00000457714.5__5703__30__0.36667__65.8068__0.75912_RS0468	AGGAGGAGGGTAATGATAGA A AATAGGGCTATGCTTTGTTTTCCTCAATCA A AGGAGGAGGGTAATGATAGA
RS0468_NLGN1__ENST00000457714.5__6881__30__0.36667__65.5386__0.94025_RS0468	AGGAGGAGGGTAATGATAGA A AATTACTGGAAATGAAGGAAAAGGCCAGTA A AGGAGGAGGGTAATGATAGA
RS0468_NLGN1__ENST00000457714.5__6807__30__0.36667__65.3184__1_RS0468	AGGAGGAGGGTAATGATAGA A AAGACTGCCATATTTGACAGCTTCTTAAGA A AGGAGGAGGGTAATGATAGA
RS0468_NLGN1__ENST00000457714.5__6747__30__0.33333__65.1977__1_RS0468	AGGAGGAGGGTAATGATAGA A ATTTCAGTGAAACTCGCCAAAGAAAAGAAT A AGGAGGAGGGTAATGATAGA
RS0468_NLGN1__ENST00000457714.5__8000__30__0.36667__65.031__1_RS0468	AGGAGGAGGGTAATGATAGA A CAACTCTGAAAATGGCATTCAAAAATGGTC A AGGAGGAGGGTAATGATAGA
RS0468_NLGN1__ENST00000457714.5__7897__30__0.33333__64.987__0.93752_RS0468	AGGAGGAGGGTAATGATAGA A TCATTCATTTCAACTCAAAACTGCTAGCAA A AGGAGGAGGGTAATGATAGA
RS0468_NLGN1__ENST00000457714.5__6575__30__0.33333__63.9361__1_RS0468	AGGAGGAGGGTAATGATAGA A TTTCAGCACTTCACTCCTGTAAGAAAATTA A AGGAGGAGGGTAATGATAGA
RS0468_NLGN1__ENST00000457714.5__6281__30__0.33333__63.8473__1_RS0468	AGGAGGAGGGTAATGATAGA A TGTGGTAGCCAATTAGATTTTGTTCATAGT A AGGAGGAGGGTAATGATAGA
RS0468_NLGN1__ENST00000457714.5__7355__30__0.33333__63.8346__0.85377_RS0468	AGGAGGAGGGTAATGATAGA A AAATAAAATCTCAGGAGGAAAAGGCACTTA A AGGAGGAGGGTAATGATAGA
RS0468_NLGN1__ENST00000457714.5__7041__30__0.33333__63.794__0.95694_RS0468	AGGAGGAGGGTAATGATAGA A TGTCGTAACAGTAAAGCTTGACAAGATAAT A AGGAGGAGGGTAATGATAGA
RS0468_NLGN1__ENST00000457714.5__8180__30__0.3__63.5674__1_RS0468	AGGAGGAGGGTAATGATAGA A AAACACGTTTTTAATGAAAGCCATAGATGT A AGGAGGAGGGTAATGATAGA
RS0468_NLGN1__ENST00000457714.5__5811__30__0.36667__63.434__1_RS0468	AGGAGGAGGGTAATGATAGA A CTAACACTCATTCACAATGACTTTATCACG A AGGAGGAGGGTAATGATAGA
RS0468_NLGN1__ENST00000457714.5__6777__30__0.3__63.0036__0.88183_RS0468	AGGAGGAGGGTAATGATAGA A ATTCAATTCATCATTTCATCCTGTGAAACT A AGGAGGAGGGTAATGATAGA
RS0468_NLGN1__ENST00000457714.5__5043__30__0.33333__62.8231__1_RS0468	AGGAGGAGGGTAATGATAGA A TCAATAGACCTTTTCCTTGATGACTAGAAT A AGGAGGAGGGTAATGATAGA
RS0468_NLGN1__ENST00000457714.5__5143__30__0.3__62.8007__1_RS0468	AGGAGGAGGGTAATGATAGA A TTAGCATGGCAACTTTCTATTCATTACTTT A AGGAGGAGGGTAATGATAGA
RS0468_NLGN1__ENST00000457714.5__5173__30__0.33333__62.6651__0.99294_RS0468	AGGAGGAGGGTAATGATAGA A TAATATCTTGCTCAGCACTTTTACATTCTC A AGGAGGAGGGTAATGATAGA
RS0468_NLGN1__ENST00000457714.5__4742__30__0.3__62.5844__0.93686_RS0468	AGGAGGAGGGTAATGATAGA A GTCATGTTTCTTTGTTCTTCTTTTCCTTTT A AGGAGGAGGGTAATGATAGA
RS0468_NLGN1__ENST00000457714.5__6851__30__0.3__62.5759__0.94916_RS0468	AGGAGGAGGGTAATGATAGA A CTTTGAACCAATAACACAGAAGAAAACAAA A AGGAGGAGGGTAATGATAGA
RS0468_NLGN1__ENST00000457714.5__4983__30__0.3__62.5495__0.80053_RS0468	AGGAGGAGGGTAATGATAGA A AATTGGCACTTTATTTCTACAACATCTGTA A AGGAGGAGGGTAATGATAGA
RS0468_NLGN1__ENST00000457714.5__8030__30__0.33333__62.54__1_RS0468	AGGAGGAGGGTAATGATAGA A CCTTTTAAACACACCATCTAGTTTAGATGT A AGGAGGAGGGTAATGATAGA
RS0468_NLGN1__ENST00000457714.5__8060__30__0.3__62.5246__0.99915_RS0468	AGGAGGAGGGTAATGATAGA A AGAGAAAGGATGAATCAAAACCACTAAAAT A AGGAGGAGGGTAATGATAGA
RS0468_NLGN1__ENST00000457714.5__6981__30__0.3__62.4046__1_RS0468	AGGAGGAGGGTAATGATAGA A AAGTGCCCATTAATTGAATTTATTTGGAAG A AGGAGGAGGGTAATGATAGA
RS0468_NLGN1__ENST00000457714.5__8120__30__0.3__62.2876__1_RS0468	AGGAGGAGGGTAATGATAGA A TGGTCTTTTTTACAAAAACCATGACATATG A AGGAGGAGGGTAATGATAGA
RS0468_NLGN1__ENST00000457714.5__6058__30__0.3__62.1946__1_RS0468	AGGAGGAGGGTAATGATAGA A CAGGAAAATCTGAATTAACAAATAATGCCA A AGGAGGAGGGTAATGATAGA
RS0468_NLGN1__ENST00000457714.5__7071__30__0.3__62.1106__0.93344_RS0468	AGGAGGAGGGTAATGATAGA A TTAGTCTATTGACCAGAAAGCTAAAACATT A AGGAGGAGGGTAATGATAGA
RS0468_NLGN1__ENST00000457714.5__5901__30__0.3__62.0315__0.80305_RS0468	AGGAGGAGGGTAATGATAGA A TCAGCTTTAAAAACAGTTCTTAATGTTCTG A AGGAGGAGGGTAATGATAGA
RS0468_NLGN1__ENST00000457714.5__5841__30__0.3__61.9524__1_RS0468	AGGAGGAGGGTAATGATAGA A AACTAGAGACTGCAATTATAAAACTAGCAA A AGGAGGAGGGTAATGATAGA
RS0468_NLGN1__ENST00000457714.5__8090__30__0.3__61.9461__1_RS0468	AGGAGGAGGGTAATGATAGA A TCCCATTAATTTGCTAAATGATATGAATGC A AGGAGGAGGGTAATGATAGA
RS0468_NLGN1__ENST00000457714.5__5013__30__0.3__61.9399__0.97712_RS0468	AGGAGGAGGGTAATGATAGA A TGGAACTTGTTTTTCTAACTAACTGAAAAC A AGGAGGAGGGTAATGATAGA
RS0468_NLGN1__ENST00000457714.5__5751__30__0.33333__61.8632__1_RS0468	AGGAGGAGGGTAATGATAGA A GCTTTATCTTCCATAAAGTTATTCTACCCT A AGGAGGAGGGTAATGATAGA
RS0468_NLGN1__ENST00000457714.5__6196__30__0.33333__61.8058__1_RS0468	AGGAGGAGGGTAATGATAGA A CCTCATACTCTAAAACATTAATCTCTTGGT A AGGAGGAGGGTAATGATAGA
RS0468_NLGN1__ENST00000457714.5__7655__30__0.3__61.6439__0.87117_RS0468	AGGAGGAGGGTAATGATAGA A GCTTCAGACTTCTTTCAAATTAAACTTACT A AGGAGGAGGGTAATGATAGA
RS0468_NLGN1__ENST00000457714.5__6610__30__0.3__61.6323__0.99329_RS0468	AGGAGGAGGGTAATGATAGA A GTGAAATAACTGTTGTTACAGATGTAACAA A AGGAGGAGGGTAATGATAGA
RS0468_NLGN1__ENST00000457714.5__6545__30__0.3__61.5541__0.95442_RS0468	AGGAGGAGGGTAATGATAGA A GTGCCATCTGTTTTCCTCTTTTTAATATTA A AGGAGGAGGGTAATGATAGA
RS0468_NLGN1__ENST00000457714.5__7970__30__0.3__61.505__0.93792_RS0468	AGGAGGAGGGTAATGATAGA A CCTCTCTTTTAAATTTATCTGCTGAGTTTT A AGGAGGAGGGTAATGATAGA
RS0468_NLGN1__ENST00000457714.5__7807__30__0.3__61.4171__1_RS0468	AGGAGGAGGGTAATGATAGA A ATACAATGTCATTTGTAAGTATATGGGTCT A AGGAGGAGGGTAATGATAGA
RS0468_NLGN1__ENST00000457714.5__7514__30__0.3__61.3528__1_RS0468	AGGAGGAGGGTAATGATAGA A GAAGCCATTTAGATGCATCTGATATTATTT A AGGAGGAGGGTAATGATAGA
RS0237_KCNQ5__ENST00000370398.5__393__30__0.63333__76.8059__1_RS0237	GGGTTGATTAGTGGTAGAAA A TGCGCCGGCAGCTCTGGCTACTCGTGTAAG A GGGTTGATTAGTGGTAGAAA
RS0237_KCNQ5__ENST00000370398.5__1372__30__0.63333__76.7042__1_RS0237	GGGTTGATTAGTGGTAGAAA A CTGGGGCTAGCCATGCGCACTCGCTCCTTA A GGGTTGATTAGTGGTAGAAA
RS0237_KCNQ5__ENST00000370398.5__2272__30__0.63333__76.5921__1_RS0237	GGGTTGATTAGTGGTAGAAA A GTGTTGGTGGCTGCCACTGCTGAGCCATCG A GGGTTGATTAGTGGTAGAAA
RS0237_KCNQ5__ENST00000370398.5__2002__30__0.6__76.5701__0.99809_RS0237	GGGTTGATTAGTGGTAGAAA A AAAGCGAGGGCTGAGGCAGAGCCTTTCCGA A GGGTTGATTAGTGGTAGAAA
RS0237_KCNQ5__ENST00000370398.5__1462__30__0.6__75.4603__0.9971_RS0237	GGGTTGATTAGTGGTAGAAA A ACTTTGGTGGGACTGCCCTCGGCTGTGATG A GGGTTGATTAGTGGTAGAAA
RS0237_KCNQ5__ENST00000370398.5__1132__30__0.56667__75.0079__1_RS0237	GGGTTGATTAGTGGTAGAAA A GCAAAACCTGAGCCAAGAATGCCGGCAGGA A GGGTTGATTAGTGGTAGAAA
RS0237_KCNQ5__ENST00000370398.5__2752__30__0.53333__74.0202__0.94869_RS0237	GGGTTGATTAGTGGTAGAAA A TGCGGTGCGGCATCAAAAGTGTCTGTCTCT A GGGTTGATTAGTGGTAGAAA
RS0237_KCNQ5__ENST00000370398.5__4720__30__0.6__73.7996__1_RS0237	GGGTTGATTAGTGGTAGAAA A GGGATGGAGGCTGGTTAAGGCCTGGTGAAG A GGGTTGATTAGTGGTAGAAA
RS0237_KCNQ5__ENST00000370398.5__2332__30__0.56667__73.2067__0.98061_RS0237	GGGTTGATTAGTGGTAGAAA A GGGATCTGTAAAGTTGTTGGGGCTGCTGGC A GGGTTGATTAGTGGTAGAAA
RS0237_KCNQ5__ENST00000370398.5__5122__30__0.56667__73.0384__0.78827_RS0237	GGGTTGATTAGTGGTAGAAA A TAGGTCAGTGGAGGGGTGTGTGTGTGTGTG A GGGTTGATTAGTGGTAGAAA
RS0237_KCNQ5__ENST00000370398.5__1072__30__0.5__72.8734__1_RS0237	GGGTTGATTAGTGGTAGAAA A AAGCCTGCAGAAAGCAATCTTCCCAGCCAA A GGGTTGATTAGTGGTAGAAA
RS0237_KCNQ5__ENST00000370398.5__2872__30__0.5__72.049__1_RS0237	GGGTTGATTAGTGGTAGAAA A AGTTTGACATGAGGCAAGCTGAGGGCATCT A GGGTTGATTAGTGGTAGAAA
RS0237_KCNQ5__ENST00000370398.5__1402__30__0.56667__72.0324__1_RS0237	GGGTTGATTAGTGGTAGAAA A GAGGCTTGTCGGCTCTTAATACTCTGGCCC A GGGTTGATTAGTGGTAGAAA
RS0237_KCNQ5__ENST00000370398.5__1912__30__0.5__71.925__1_RS0237	GGGTTGATTAGTGGTAGAAA A TTTTCAACCTTGACCACCCGACCGAGCATA A GGGTTGATTAGTGGTAGAAA
RS0237_KCNQ5__ENST00000370398.5__1312__30__0.53333__71.2833__1_RS0237	GGGTTGATTAGTGGTAGAAA A CCTTGTTCTTTCTTGGTAGGGCTGCAGGTG A GGGTTGATTAGTGGTAGAAA
RS0237_KCNQ5__ENST00000370398.5__4630__30__0.5__70.4075__1_RS0237	GGGTTGATTAGTGGTAGAAA A AGAGTCAATGATGGAGAAAGCCTGTTGGGG A GGGTTGATTAGTGGTAGAAA
RS0237_KCNQ5__ENST00000370398.5__2212__30__0.5__70.2963__1_RS0237	GGGTTGATTAGTGGTAGAAA A CTGTGCATAGTAGGGCTAAGCGCGTAGAAA A GGGTTGATTAGTGGTAGAAA
RS0237_KCNQ5__ENST00000370398.5__1642__30__0.5__70.2771__1_RS0237	GGGTTGATTAGTGGTAGAAA A ACAGTTTTAAGTGGTGGGGTGAGGTCTTCC A GGGTTGATTAGTGGTAGAAA
RS0237_KCNQ5__ENST00000370398.5__2482__30__0.46667__70.2278__0.99945_RS0237	GGGTTGATTAGTGGTAGAAA A TCCTTGGTGAGATTTGACTGTGCAACCTGA A GGGTTGATTAGTGGTAGAAA
RS0237_KCNQ5__ENST00000370398.5__1102__30__0.43333__70.003__1_RS0237	GGGTTGATTAGTGGTAGAAA A AGTGCAAAGAAAGAAATGCCAAGGAGTGCA A GGGTTGATTAGTGGTAGAAA
RS0237_KCNQ5__ENST00000370398.5__5872__30__0.46667__69.5707__1_RS0237	GGGTTGATTAGTGGTAGAAA A TCAATGGGAGGTGAGAAAGGCACCTTAGAA A GGGTTGATTAGTGGTAGAAA
RS0237_KCNQ5__ENST00000370398.5__1012__30__0.46667__69.4266__1_RS0237	GGGTTGATTAGTGGTAGAAA A GTTGTCAATGTAATTGTGCCCCACCAGAGA A GGGTTGATTAGTGGTAGAAA
RS0237_KCNQ5__ENST00000370398.5__1252__30__0.46667__69.1922__0.99221_RS0237	GGGTTGATTAGTGGTAGAAA A GCAATGGAAACAGATTTCTCATCAGCTGCG A GGGTTGATTAGTGGTAGAAA
RS0237_KCNQ5__ENST00000370398.5__1942__30__0.46667__68.9783__1_RS0237	GGGTTGATTAGTGGTAGAAA A TCCAGCTTGGATTCTATGGACTGTACCTGT A GGGTTGATTAGTGGTAGAAA
RS0237_KCNQ5__ENST00000370398.5__5962__30__0.43333__68.8775__1_RS0237	GGGTTGATTAGTGGTAGAAA A ATGGCATGAGAATTGGTCAATTTGTGCCTG A GGGTTGATTAGTGGTAGAAA
RS0237_KCNQ5__ENST00000370398.5__1582__30__0.46667__68.7695__1_RS0237	GGGTTGATTAGTGGTAGAAA A TCATATACATCATCAGTGCCAAGGGCTGTG A GGGTTGATTAGTGGTAGAAA
RS0237_KCNQ5__ENST00000370398.5__2032__30__0.46667__68.5093__1_RS0237	GGGTTGATTAGTGGTAGAAA A CATTCAAAAGGTGGGATCTGGAATGAAGCC A GGGTTGATTAGTGGTAGAAA
RS0237_KCNQ5__ENST00000370398.5__2242__30__0.43333__68.4935__1_RS0237	GGGTTGATTAGTGGTAGAAA A CTTTGACTAATTGGCACCTGTGTTGCTTGA A GGGTTGATTAGTGGTAGAAA
RS0237_KCNQ5__ENST00000370398.5__5272__30__0.46667__68.4645__1_RS0237	GGGTTGATTAGTGGTAGAAA A CCAATACATTCAGAATTCCTGCTGCCAGTG A GGGTTGATTAGTGGTAGAAA
RS0237_KCNQ5__ENST00000370398.5__4382__30__0.46667__68.4626__0.98149_RS0237	GGGTTGATTAGTGGTAGAAA A TTGGCTGAAGTTCTGGTGACCTAAGATAGC A GGGTTGATTAGTGGTAGAAA
RS0237_KCNQ5__ENST00000370398.5__1552__30__0.43333__68.4562__1_RS0237	GGGTTGATTAGTGGTAGAAA A TCAGCATCTATCACTGGTTTTGGCTGAGAA A GGGTTGATTAGTGGTAGAAA
RS0237_KCNQ5__ENST00000370398.5__5553__30__0.5__68.0503__1_RS0237	GGGTTGATTAGTGGTAGAAA A GAGACCCCTCTCATTTCCACAGAGAGTAAC A GGGTTGATTAGTGGTAGAAA
RS0237_KCNQ5__ENST00000370398.5__1222__30__0.43333__67.8655__1_RS0237	GGGTTGATTAGTGGTAGAAA A TAACTACGCCAAACACACTGAATGAGGTTG A GGGTTGATTAGTGGTAGAAA
RS0237_KCNQ5__ENST00000370398.5__587__30__0.46667__67.4046__1_RS0237	GGGTTGATTAGTGGTAGAAA A GACAATCATCACGAACTCCAGGATCAAGAG A GGGTTGATTAGTGGTAGAAA
RS0237_KCNQ5__ENST00000370398.5__1612__30__0.4__67.1807__1_RS0237	GGGTTGATTAGTGGTAGAAA A ACTGATACATCACACTGGCATCCTTTTTCA A GGGTTGATTAGTGGTAGAAA
RS0237_KCNQ5__ENST00000370398.5__3794__30__0.43333__66.843__1_RS0237	GGGTTGATTAGTGGTAGAAA A GTCCTACCTGTATGTCAGCGAAATGAGAAT A GGGTTGATTAGTGGTAGAAA
RS0237_KCNQ5__ENST00000370398.5__5675__30__0.4__66.8429__1_RS0237	GGGTTGATTAGTGGTAGAAA A TACATGTTGAAGAAGGCAGACACACTTGTA A GGGTTGATTAGTGGTAGAAA
RS0237_KCNQ5__ENST00000370398.5__3854__30__0.4__66.7975__1_RS0237	GGGTTGATTAGTGGTAGAAA A TTCTGGGTTCTTTTCAAGCCTTTCCTATCT A GGGTTGATTAGTGGTAGAAA
RS0237_KCNQ5__ENST00000370398.5__2992__30__0.36667__66.5208__1_RS0237	GGGTTGATTAGTGGTAGAAA A TCATGTTCTTCCCGATTCTTGCAATTTCAA A GGGTTGATTAGTGGTAGAAA
RS0237_KCNQ5__ENST00000370398.5__3022__30__0.36667__65.7435__1_RS0237	GGGTTGATTAGTGGTAGAAA A TTAAAAGGTAACGGGCTTATAAACTGCCTT A GGGTTGATTAGTGGTAGAAA
RS0237_KCNQ5__ENST00000370398.5__617__30__0.4__65.4879__0.9643_RS0237	GGGTTGATTAGTGGTAGAAA A GATTCGAATGATGAACTCCAAACCAAAGAC A GGGTTGATTAGTGGTAGAAA
RS0237_KCNQ5__ENST00000370398.5__5182__30__0.43333__65.4566__1_RS0237	GGGTTGATTAGTGGTAGAAA A CTCCTCTTCCTCTGTTAATAATGGGAGAGA A GGGTTGATTAGTGGTAGAAA
RS0237_KCNQ5__ENST00000370398.5__5362__30__0.4__65.176__0.98886_RS0237	GGGTTGATTAGTGGTAGAAA A GTGTAGGTTTTGTTTCTGAATCTTCAGTCG A GGGTTGATTAGTGGTAGAAA
RS0237_KCNQ5__ENST00000370398.5__4876__30__0.36667__65.1499__0.98615_RS0237	GGGTTGATTAGTGGTAGAAA A CCAGCAGCCAAAAAGATTCTAAATGATTCT A GGGTTGATTAGTGGTAGAAA
RS0237_KCNQ5__ENST00000370398.5__707__30__0.36667__64.9634__1_RS0237	GGGTTGATTAGTGGTAGAAA A AACAATGGTATCTATAACACAGAAGGGCTT A GGGTTGATTAGTGGTAGAAA
RS0237_KCNQ5__ENST00000370398.5__5583__30__0.36667__64.2738__1_RS0237	GGGTTGATTAGTGGTAGAAA A GACCAATGGAAATTTGCTTAGTGTAAATGG A GGGTTGATTAGTGGTAGAAA
RS0237_KCNQ5__ENST00000370398.5__6190__30__0.33333__64.2439__1_RS0237	GGGTTGATTAGTGGTAGAAA A ACAGACAATTGCATTGTCATACATGACTTA A GGGTTGATTAGTGGTAGAAA
RS0237_KCNQ5__ENST00000370398.5__2902__30__0.33333__63.5779__1_RS0237	GGGTTGATTAGTGGTAGAAA A TGCCTGGAAAGAAAATGAAGAACTTATTTC A GGGTTGATTAGTGGTAGAAA
RS0237_KCNQ5__ENST00000370398.5__3333__30__0.36667__63.5584__1_RS0237	GGGTTGATTAGTGGTAGAAA A AGTTGATACCTTATTAGCAGCTGTTGATAG A GGGTTGATTAGTGGTAGAAA
RS0237_KCNQ5__ENST00000370398.5__2962__30__0.33333__63.2234__1_RS0237	GGGTTGATTAGTGGTAGAAA A CTTTTTAGAAGGGCTTTCGAAATAGTTCAT A GGGTTGATTAGTGGTAGAAA
RS0578_SERPINE1__ENST00000223095.4__2358__30__0.66667__79.1213__1_RS0578	GGGTGGTTTAGTGTGTGTTT A ATCAAGGGGAAAAAGAGGGGCGCGGGGGGC A GGGTGGTTTAGTGTGTGTTT
RS0578_SERPINE1__ENST00000223095.4__95__30__0.7__79.0974__0.85732_RS0578	GGGTGGTTTAGTGTGTGTTT A GTTCGTCCTGCTCTGGCGGCGGCTGCTGAG A GGGTGGTTTAGTGTGTGTTT
RS0578_SERPINE1__ENST00000223095.4__1641__30__0.7__78.699__0.93684_RS0578	GGGTGGTTTAGTGTGTGTTT A GGGTGGAAGCAGGTGCCCCAGATGGTCCCG A GGGTGGTTTAGTGTGTGTTT
RS0578_SERPINE1__ENST00000223095.4__1156__30__0.66667__78.2586__1_RS0578	GGGTGGTTTAGTGTGTGTTT A GCCTGCGCGACGTGGAGAGGCTCTTGGTCT A GGGTGGTTTAGTGTGTGTTT
RS0578_SERPINE1__ENST00000223095.4__251__30__0.7__78.2285__0.92947_RS0578	GGGTGGTTTAGTGTGTGTTT A CCTCACCCCGAAGTCTGAGGCCAGGTGGGC A GGGTGGTTTAGTGTGTGTTT
RS0578_SERPINE1__ENST00000223095.4__2628__30__0.66667__78.2212__1_RS0578	GGGTGGTTTAGTGTGTGTTT A TGCCTGTCTCTCTCACCCACCCCCCCCTCA A GGGTGGTTTAGTGTGTGTTT
RS0578_SERPINE1__ENST00000223095.4__1246__30__0.63333__77.523__1_RS0578	GGGTGGTTTAGTGTGTGTTT A TCGGGGGCCATGCGGGCTGAGACTATGACA A GGGTGGTTTAGTGTGTGTTT
RS0578_SERPINE1__ENST00000223095.4__1941__30__0.66667__77.2028__1_RS0578	GGGTGGTTTAGTGTGTGTTT A GGCCAGGAGAGTTGGGCCACATGATGGGGG A GGGTGGTTTAGTGTGTGTTT
RS0578_SERPINE1__ENST00000223095.4__1216__30__0.66667__77.1863__0.87375_RS0578	GGGTGGTTTAGTGTGTGTTT A GCTGTGGATGAGGAGGCCACCGTGCCACTC A GGGTGGTTTAGTGTGTGTTT
RS0578_SERPINE1__ENST00000223095.4__2300__30__0.66667__77.1455__1_RS0578	GGGTGGTTTAGTGTGTGTTT A CAGTGTGGGCTCCGTCACGCTGGATGTCCG A GGGTGGTTTAGTGTGTGTTT
RS0578_SERPINE1__ENST00000223095.4__2598__30__0.63333__77.0829__0.85888_RS0578	GGGTGGTTTAGTGTGTGTTT A CGTGTCCACTGCTCACACACAGCAGCCGGA A GGGTGGTTTAGTGTGTGTTT
RS0578_SERPINE1__ENST00000223095.4__61__30__0.63333__77.0242__1_RS0578	GGGTGGTTTAGTGTGTGTTT A AGGAATTCAGCTGCTGGAGGGGGGCGTGTG A GGGTGGTTTAGTGTGTGTTT
RS0578_SERPINE1__ENST00000223095.4__1306__30__0.6__76.6788__1_RS0578	GGGTGGTTTAGTGTGTGTTT A ACTGTTCCTGTGGGGTTGTGCCGGACCACA A GGGTGGTTTAGTGTGTGTTT
RS0578_SERPINE1__ENST00000223095.4__281__30__0.63333__76.6548__0.93012_RS0578	GGGTGGTTTAGTGTGTGTTT A CTTGGAGGCCTGCGCCACCTGCTGAAACAC A GGGTGGTTTAGTGTGTGTTT
RS0578_SERPINE1__ENST00000223095.4__556__30__0.63333__75.9669__1_RS0578	GGGTGGTTTAGTGTGTGTTT A GTGCTCCGGAACAGCCTGAAGAAGTGGGGC A GGGTGGTTTAGTGTGTGTTT
RS0578_SERPINE1__ENST00000223095.4__2270__30__0.63333__75.7251__1_RS0578	GGGTGGTTTAGTGTGTGTTT A GAGGGGTGTGTGCCAGTCAAGTGGCTGGAC A GGGTGGTTTAGTGTGTGTTT
RS0578_SERPINE1__ENST00000223095.4__676__30__0.6__75.6914__1_RS0578	GGGTGGTTTAGTGTGTGTTT A AGCTGGTCCACGGCTCCTTTCCCAAGCAAG A GGGTGGTTTAGTGTGTGTTT
RS0578_SERPINE1__ENST00000223095.4__526__30__0.6__75.2209__1_RS0578	GGGTGGTTTAGTGTGTGTTT A ATGAAGCCCTGGACCAGCTTCAGATCCCGC A GGGTGGTTTAGTGTGTGTTT
RS0578_SERPINE1__ENST00000223095.4__1971__30__0.6__75.1864__1_RS0578	GGGTGGTTTAGTGTGTGTTT A GCACACTGTTTCTGGGGAGGGAGATGGCCA A GGGTGGTTTAGTGTGTGTTT
RS0578_SERPINE1__ENST00000223095.4__2418__30__0.63333__75.0519__1_RS0578	GGGTGGTTTAGTGTGTGTTT A GTCCCCCCACTCCGTCCTTTTGATCCCCTG A GGGTGGTTTAGTGTGTGTTT
RS0578_SERPINE1__ENST00000223095.4__1006__30__0.6__74.995__1_RS0578	GGGTGGTTTAGTGTGTGTTT A GGCAGCCTGGTCATGTTGCCTTTCCAGTGG A GGGTGGTTTAGTGTGTGTTT
RS0578_SERPINE1__ENST00000223095.4__2508__30__0.6__74.9666__0.93771_RS0578	GGGTGGTTTAGTGTGTGTTT A TCTGTCCTGGTAGGTCATGCAGCCCCTTGC A GGGTGGTTTAGTGTGTGTTT
RS0578_SERPINE1__ENST00000223095.4__916__30__0.6__74.8432__1_RS0578	GGGTGGTTTAGTGTGTGTTT A GGGGCAGCAATGAACATGCTGAGGGTGTCC A GGGTGGTTTAGTGTGTGTTT
RS0578_SERPINE1__ENST00000223095.4__1366__30__0.6__74.8336__1_RS0578	GGGTGGTTTAGTGTGTGTTT A GTCCCAGATGAAGGCGTCTTTCCCCAGGGT A GGGTGGTTTAGTGTGTGTTT
RS0578_SERPINE1__ENST00000223095.4__1791__30__0.56667__74.1125__1_RS0578	GGGTGGTTTAGTGTGTGTTT A CGGTGGCAGGCAGTACAAGAGTGATGGCAA A GGGTGGTTTAGTGTGTGTTT
RS0578_SERPINE1__ENST00000223095.4__3040__30__0.56667__74.0682__1_RS0578	GGGTGGTTTAGTGTGTGTTT A ACCACCCCTGTGGATCCTGTACATGGCTGA A GGGTGGTTTAGTGTGTGTTT
RS0578_SERPINE1__ENST00000223095.4__1611__30__0.56667__73.2838__1_RS0578	GGGTGGTTTAGTGTGTGTTT A CAGGCGTCACCGTCTGGTTTGGAGACCTTA A GGGTGGTTTAGTGTGTGTTT
RS0578_SERPINE1__ENST00000223095.4__125__30__0.56667__73.1966__1_RS0578	GGGTGGTTTAGTGTGTGTTT A GAAGTTCTCAGAGGTGCCTTGCGATTGGCG A GGGTGGTTTAGTGTGTGTTT
RS0578_SERPINE1__ENST00000223095.4__886__30__0.6__73.1657__0.78829_RS0578	GGGTGGTTTAGTGTGTGTTT A CCGTGGTAGGGCAGTTCCAGGATGTCGTAG A GGGTGGTTTAGTGTGTGTTT
RS0578_SERPINE1__ENST00000223095.4__796__30__0.56667__73.1306__0.85746_RS0578	GGGTGGTTTAGTGTGTGTTT A GGCACAGAGACAGTGCTGCCGTCTGATTTG A GGGTGGTTTAGTGTGTGTTT
RS0578_SERPINE1__ENST00000223095.4__1516__30__0.6__73.1125__1_RS0578	GGGTGGTTTAGTGTGTGTTT A GTCCTCCAAGGAGAGGCCAAGGTCTTGGAG A GGGTGGTTTAGTGTGTGTTT
RS0578_SERPINE1__ENST00000223095.4__856__30__0.53333__73.0497__1_RS0578	GGGTGGTTTAGTGTGTGTTT A TAATGGCCATCGGGCGTGGTGAACTCAGTA A GGGTGGTTTAGTGTGTGTTT
RS0578_SERPINE1__ENST00000223095.4__311__30__0.56667__72.8659__1_RS0578	GGGTGGTTTAGTGTGTGTTT A CCCATAGGGTGAGAAAACCACGTTGCGGTC A GGGTGGTTTAGTGTGTGTTT
RS0578_SERPINE1__ENST00000223095.4__1731__30__0.53333__72.4843__1_RS0578	GGGTGGTTTAGTGTGTGTTT A GCACACAAAAGCTCCTGTAAGCCCCGTAGT A GGGTGGTTTAGTGTGTGTTT
RS0578_SERPINE1__ENST00000223095.4__976__30__0.53333__71.2625__1_RS0578	GGGTGGTTTAGTGTGTGTTT A CTGATGAGCTGGGCACTCAGAATGTTGGTG A GGGTGGTTTAGTGTGTGTTT
RS0578_SERPINE1__ENST00000223095.4__1581__30__0.5__70.2742__0.78644_RS0578	GGGTGGTTTAGTGTGTGTTT A AGGGAGTTGTGCTTCAAACTTCTCTCCCAG A GGGTGGTTTAGTGTGTGTTT
RS0578_SERPINE1__ENST00000223095.4__946__30__0.46667__69.601__1_RS0578	GGGTGGTTTAGTGTGTGTTT A AGGGCAGAGAGAGGCACCTCTTTTTCATAA A GGGTGGTTTAGTGTGTGTTT
RS0578_SERPINE1__ENST00000223095.4__2240__30__0.46667__69.5818__1_RS0578	GGGTGGTTTAGTGTGTGTTT A TTCCTGAGATACGGTGACACAGACCACAAA A GGGTGGTTTAGTGTGTGTTT
RS0578_SERPINE1__ENST00000223095.4__1276__30__0.5__69.2567__0.9619_RS0578	GGGTGGTTTAGTGTGTGTTT A AAGAGGAAGGGTCTGTCCATGATGATCTCC A GGGTGGTTTAGTGTGTGTTT
RS0578_SERPINE1__ENST00000223095.4__2448__30__0.5__69.0752__1_RS0578	GGGTGGTTTAGTGTGTGTTT A GGAAACCACTCTGTCCTCATCTGAGTCTCT A GGGTGGTTTAGTGTGTGTTT
RS0578_SERPINE1__ENST00000223095.4__1126__30__0.46667__69.0616__1_RS0578	GGGTGGTTTAGTGTGTGTTT A GAAAGACTCGTGAAGTCAGCCTGAAACTGT A GGGTGGTTTAGTGTGTGTTT
RS0578_SERPINE1__ENST00000223095.4__3010__30__0.43333__69.0193__1_RS0578	GGGTGGTTTAGTGTGTGTTT A CGTCACCGTCCAGTGCAAAATCAAAAAAGA A GGGTGGTTTAGTGTGTGTTT
RS0578_SERPINE1__ENST00000223095.4__2950__30__0.46667__68.8809__1_RS0578	GGGTGGTTTAGTGTGTGTTT A TTTCAGTGGAGAACATGGTGGGCTGATTAG A GGGTGGTTTAGTGTGTGTTT
RS0578_SERPINE1__ENST00000223095.4__2568__30__0.43333__68.5022__1_RS0578	GGGTGGTTTAGTGTGTGTTT A AATGACACATTGAAGTGAGTCACCAATGCG A GGGTGGTTTAGTGTGTGTTT
RS0578_SERPINE1__ENST00000223095.4__1396__30__0.4__67.5978__1_RS0578	GGGTGGTTTAGTGTGTGTTT A TTTCTTCTTTCCCGATGCATCTCCAGTTTT A GGGTGGTTTAGTGTGTGTTT
RS0578_SERPINE1__ENST00000223095.4__826__30__0.43333__67.5434__0.85795_RS0578	GGGTGGTTTAGTGTGTGTTT A TAGTTGAACTTGTTGGTCTGAGCCATCATG A GGGTGGTTTAGTGTGTGTTT
RS0578_SERPINE1__ENST00000223095.4__2001__30__0.4__66.7589__1_RS0578	GGGTGGTTTAGTGTGTGTTT A ACAAGTCACCTACACTCCAAAATAACCCAT A GGGTGGTTTAGTGTGTGTTT
RS0578_SERPINE1__ENST00000223095.4__401__30__0.43333__66.6712__1_RS0578	GGGTGGTTTAGTGTGTGTTT A GTCATCAATCTTGAATCCCATAGCTGCTTG A GGGTGGTTTAGTGTGTGTTT
RS0578_SERPINE1__ENST00000223095.4__1456__30__0.43333__66.316__1_RS0578	GGGTGGTTTAGTGTGTGTTT A GGCAAATGTCTTCTCTTCCTTCAGAAAGAG A GGGTGGTTTAGTGTGTGTTT
RS0578_SERPINE1__ENST00000223095.4__2031__30__0.36667__65.7163__1_RS0578	GGGTGGTTTAGTGTGTGTTT A AAGGAAGCAGAAATCTGCTTCAATGAGTAA A GGGTGGTTTAGTGTGTGTTT
RS1678_SLC17A7__ENST00000221485.7__249__30__0.7__79.9345__0.99974_RS1678	TGTGTGGGTTGAGGTGTAAT A TCAGCTCCAGCGTCTCCGCGCCTTCCTGCC A TGTGTGGGTTGAGGTGTAAT
RS1678_SLC17A7__ENST00000221485.7__1779__30__0.7__79.6876__1_RS1678	TGTGTGGGTTGAGGTGTAAT A TGTGTGTGGCCCCATAGGAGGGCGGGGGTG A TGTGTGGGTTGAGGTGTAAT
RS1678_SLC17A7__ENST00000221485.7__1256__30__0.7__79.5448__0.9994_RS1678	TGTGTGGGTTGAGGTGTAAT A CATGATGCGGCGGCTCCGCAGGAAGTCCGC A TGTGTGGGTTGAGGTGTAAT
RS1678_SLC17A7__ENST00000221485.7__467__30__0.7__79.502__1_RS1678	TGTGTGGGTTGAGGTGTAAT A CTGGGCTTTCTGCACCACCACGTGGCCCCC A TGTGTGGGTTGAGGTGTAAT
RS1678_SLC17A7__ENST00000221485.7__1496__30__0.66667__79.3981__1_RS1678	TGTGTGGGTTGAGGTGTAAT A CACCATGCCCGACAGTGTGCCCACGCCGTT A TGTGTGGGTTGAGGTGTAAT
RS1678_SLC17A7__ENST00000221485.7__1316__30__0.66667__79.2977__1_RS1678	TGTGTGGGTTGAGGTGTAAT A CAGCGTGGCTTCCATGCCGAAGCCTCCGCA A TGTGTGGGTTGAGGTGTAAT
RS1678_SLC17A7__ENST00000221485.7__158__30__0.7__79.2108__1_RS1678	TGTGTGGGTTGAGGTGTAAT A CTGGCGGAACTCCATGGTGGCGGCTCCTGC A TGTGTGGGTTGAGGTGTAAT
RS1678_SLC17A7__ENST00000221485.7__1196__30__0.7__79.1278__1_RS1678	TGTGTGGGTTGAGGTGTAAT A CATGACCAGGTGGGGCAGCGCGGACACCAG A TGTGTGGGTTGAGGTGTAAT
RS1678_SLC17A7__ENST00000221485.7__19__30__0.7__78.9894__1_RS1678	TGTGTGGGTTGAGGTGTAAT A CTCGGGGGGAAGGAGGCTGCAAGTGCAGGC A TGTGTGGGTTGAGGTGTAAT
RS1678_SLC17A7__ENST00000221485.7__647__30__0.66667__78.5441__1_RS1678	TGTGTGGGTTGAGGTGTAAT A GTGGACGCGGGCAGCTGAGGGGATCAGCAT A TGTGTGGGTTGAGGTGTAAT
RS1678_SLC17A7__ENST00000221485.7__955__30__0.7__78.4446__1_RS1678	TGTGTGGGTTGAGGTGTAAT A CGCTCCTCCTCCGAGATGCTGGGGTGCAGC A TGTGTGGGTTGAGGTGTAAT
RS1678_SLC17A7__ENST00000221485.7__835__30__0.66667__78.2166__1_RS1678	TGTGTGGGTTGAGGTGTAAT A TACTGCACAAGGACCCCGGCGAGGGGCATC A TGTGTGGGTTGAGGTGTAAT
RS1678_SLC17A7__ENST00000221485.7__925__30__0.7__77.7463__1_RS1678	TGTGTGGGTTGAGGTGTAAT A GCGGGGGACTCGTAGGAGACGAGCAGCCAG A TGTGTGGGTTGAGGTGTAAT
RS1678_SLC17A7__ENST00000221485.7__1226__30__0.63333__77.1287__1_RS1678	TGTGTGGGTTGAGGTGTAAT A GATCTGGCCGCCGATGGGCACGATGATGGT A TGTGTGGGTTGAGGTGTAAT
RS1678_SLC17A7__ENST00000221485.7__1045__30__0.63333__76.8484__1_RS1678	TGTGTGGGTTGAGGTGTAAT A GACGTGAAGAAGCGCCGCCAGGGAGTGCTA A TGTGTGGGTTGAGGTGTAAT
RS1678_SLC17A7__ENST00000221485.7__1646__30__0.66667__76.8268__0.99941_RS1678	TGTGTGGGTTGAGGTGTAAT A CTCAGGCTCTGCCCACGGCTGCTTCTCTCC A TGTGTGGGTTGAGGTGTAAT
RS1678_SLC17A7__ENST00000221485.7__1376__30__0.66667__76.6442__1_RS1678	TGTGTGGGTTGAGGTGTAAT A GGCTAGGACCAGGAAGGAGATGGCCACGCC A TGTGTGGGTTGAGGTGTAAT
RS1678_SLC17A7__ENST00000221485.7__737__30__0.63333__76.5189__1_RS1678	TGTGTGGGTTGAGGTGTAAT A GGCCCATTTGCTCCAGATCCCATGGCAGGC A TGTGTGGGTTGAGGTGTAAT
RS1678_SLC17A7__ENST00000221485.7__1466__30__0.63333__75.6614__0.99996_RS1678	TGTGTGGGTTGAGGTGTAAT A GGAGATGCCCATGAGGATGCTGGCGTAGCG A TGTGTGGGTTGAGGTGTAAT
RS1678_SLC17A7__ENST00000221485.7__344__30__0.63333__75.5052__0.99347_RS1678	TGTGTGGGTTGAGGTGTAAT A GATGGCGATAATGTAGCGGCGAGGGAGGCC A TGTGTGGGTTGAGGTGTAAT
RS1678_SLC17A7__ENST00000221485.7__1105__30__0.6__75.2842__1_RS1678	TGTGTGGGTTGAGGTGTAAT A AGCAGGTAGAACGTCCAGCTGCGGCAGAAG A TGTGTGGGTTGAGGTGTAAT
RS1678_SLC17A7__ENST00000221485.7__1526__30__0.6__75.1085__1_RS1678	TGTGTGGGTTGAGGTGTAAT A CTTAGTCATGGCCCCCACGATGATGGGGCA A TGTGTGGGTTGAGGTGTAAT
RS1678_SLC17A7__ENST00000221485.7__797__30__0.56667__74.4626__0.99598_RS1678	TGTGTGGGTTGAGGTGTAAT A CGCCCCAGCATAGGAACCACAAAAGGCTGT A TGTGTGGGTTGAGGTGTAAT
RS1678_SLC17A7__ENST00000221485.7__707__30__0.63333__74.3481__1_RS1678	TGTGTGGGTTGAGGTGTAAT A GGGGTATGTGACCCCCTCTACCAACCCCTG A TGTGTGGGTTGAGGTGTAAT
RS1678_SLC17A7__ENST00000221485.7__497__30__0.6__74.3039__1_RS1678	TGTGTGGGTTGAGGTGTAAT A GAGGCCGACAGTCTCTGGATCCCAGCTGAA A TGTGTGGGTTGAGGTGTAAT
RS1678_SLC17A7__ENST00000221485.7__1436__30__0.56667__73.743__1_RS1678	TGTGTGGGTTGAGGTGTAAT A CGGGGCTATGTCCAGGTGGTTCACGTTGAA A TGTGTGGGTTGAGGTGTAAT
RS1678_SLC17A7__ENST00000221485.7__895__30__0.56667__73.4133__1_RS1678	TGTGTGGGTTGAGGTGTAAT A AACAGGTACCAGAAGATCCCGAAGCTGCCG A TGTGTGGGTTGAGGTGTAAT
RS1678_SLC17A7__ENST00000221485.7__1556__30__0.6__73.3731__0.99856_RS1678	TGTGTGGGTTGAGGTGTAAT A CACGTACTGCCACTCCTCCCGAGTCTTGTG A TGTGTGGGTTGAGGTGTAAT
RS1678_SLC17A7__ENST00000221485.7__1946__30__0.56667__72.8688__1_RS1678	TGTGTGGGTTGAGGTGTAAT A AGAGTGCTTCTTAGGCCTGAGGCAGGACAG A TGTGTGGGTTGAGGTGTAAT
RS1678_SLC17A7__ENST00000221485.7__2936__30__0.53333__72.7747__0.99995_RS1678	TGTGTGGGTTGAGGTGTAAT A ACCAAAGCTTTTATTGGGAGTGGGGCAGGG A TGTGTGGGTTGAGGTGTAAT
RS1678_SLC17A7__ENST00000221485.7__1916__30__0.53333__72.4044__1_RS1678	TGTGTGGGTTGAGGTGTAAT A AGAGGAGCAGGGTTCCTTGACACTGTCACT A TGTGTGGGTTGAGGTGTAAT
RS1678_SLC17A7__ENST00000221485.7__2006__30__0.53333__72.2222__1_RS1678	TGTGTGGGTTGAGGTGTAAT A TCACTACCCCTGAGAGGCAATTGGGAAGGA A TGTGTGGGTTGAGGTGTAAT
RS1678_SLC17A7__ENST00000221485.7__374__30__0.5__72.049__1_RS1678	TGTGTGGGTTGAGGTGTAAT A AAAGCTGATGCAGAAGCCCAGACCACTCAT A TGTGTGGGTTGAGGTGTAAT
RS1678_SLC17A7__ENST00000221485.7__1075__30__0.5__71.7273__1_RS1678	TGTGTGGGTTGAGGTGTAAT A TTGGCCACGATGATGGCATAGACTGGCATA A TGTGTGGGTTGAGGTGTAAT
RS1678_SLC17A7__ENST00000221485.7__1165__30__0.53333__71.7067__1_RS1678	TGTGTGGGTTGAGGTGTAAT A CCTACCTTGCTGATCTCGAAGCCGAACACT A TGTGTGGGTTGAGGTGTAAT
RS1678_SLC17A7__ENST00000221485.7__2066__30__0.53333__71.5834__1_RS1678	TGTGTGGGTTGAGGTGTAAT A CGGGTGGAGAGGGAACCTTTAGGGGAATTT A TGTGTGGGTTGAGGTGTAAT
RS1678_SLC17A7__ENST00000221485.7__985__30__0.56667__71.48__1_RS1678	TGTGTGGGTTGAGGTGTAAT A CTCTCTCCGATGGCGTCCTCGATGTACTTG A TGTGTGGGTTGAGGTGTAAT
RS1678_SLC17A7__ENST00000221485.7__434__30__0.53333__71.0256__1_RS1678	TGTGTGGGTTGAGGTGTAAT A GTGGGTCGTGCTGTTATTGACCATGGAGAC A TGTGTGGGTTGAGGTGTAAT
RS1678_SLC17A7__ENST00000221485.7__1976__30__0.5__70.7366__1_RS1678	TGTGTGGGTTGAGGTGTAAT A AAGAGGATTTGACAGCACTGGGAACAAGGG A TGTGTGGGTTGAGGTGTAAT
RS1678_SLC17A7__ENST00000221485.7__2546__30__0.5__70.456__1_RS1678	TGTGTGGGTTGAGGTGTAAT A CATGTCAGAAAAAGTGCACGGGGGTAGAGA A TGTGTGGGTTGAGGTGTAAT
RS1678_SLC17A7__ENST00000221485.7__2036__30__0.5__70.2906__1_RS1678	TGTGTGGGTTGAGGTGTAAT A GGGTATCCTTGAAACTGTCAGTCTGCAGCT A TGTGTGGGTTGAGGTGTAAT
RS1678_SLC17A7__ENST00000221485.7__1616__30__0.5__70.0979__1_RS1678	TGTGTGGGTTGAGGTGTAAT A AGAAGCAAAGACCCCGTAGAAGATGACACC A TGTGTGGGTTGAGGTGTAAT
RS1678_SLC17A7__ENST00000221485.7__2876__30__0.43333__69.9288__1_RS1678	TGTGTGGGTTGAGGTGTAAT A AAAGACACAACCCTGCACTGGGAAAAAACA A TGTGTGGGTTGAGGTGTAAT
RS1678_SLC17A7__ENST00000221485.7__2426__30__0.5__69.5854__0.99999_RS1678	TGTGTGGGTTGAGGTGTAAT A CAGAATCTGCTGGTAGGGGAGATGTGAAGT A TGTGTGGGTTGAGGTGTAAT
RS1678_SLC17A7__ENST00000221485.7__2636__30__0.46667__69.3974__1_RS1678	TGTGTGGGTTGAGGTGTAAT A ATCATGAAACCACCATGGGGGAGTTCAATG A TGTGTGGGTTGAGGTGTAAT
RS1678_SLC17A7__ENST00000221485.7__587__30__0.43333__69.0304__0.99998_RS1678	TGTGTGGGTTGAGGTGTAAT A GCCGAAAACTCTGTTGGCTGCAAATTTTTG A TGTGTGGGTTGAGGTGTAAT
RS1678_SLC17A7__ENST00000221485.7__2096__30__0.43333__68.4283__1_RS1678	TGTGTGGGTTGAGGTGTAAT A AAGGAGAGATTTGAAACCACTGAGGCAGAA A TGTGTGGGTTGAGGTGTAAT
RS1678_SLC17A7__ENST00000221485.7__2456__30__0.43333__68.1505__1_RS1678	TGTGTGGGTTGAGGTGTAAT A AAGAGGGTCTTGAGAAATTTGGTGCTTTCG A TGTGTGGGTTGAGGTGTAAT
RS1678_SLC17A7__ENST00000221485.7__2216__30__0.46667__67.8167__1_RS1678	TGTGTGGGTTGAGGTGTAAT A TGAGTGATCTCAAAGGTTAGCCTGAGAGTC A TGTGTGGGTTGAGGTGTAAT
RS1678_SLC17A7__ENST00000221485.7__2126__30__0.43333__67.7832__1_RS1678	TGTGTGGGTTGAGGTGTAAT A GTCGAACTGTCCATTCAAATAAAGCCCTGA A TGTGTGGGTTGAGGTGTAAT
RS2656_SELPLG__ENST00000550948.1__331__30__0.7__79.7663__1_RS2656	AAAGGTGGAGTGTGTTGGAT A TTCGGTGGCCTGTCTCCGGTCCCGGGCAAG A AAAGGTGGAGTGTGTTGGAT
RS2656_SELPLG__ENST00000550948.1__121__30__0.7__79.3943__1_RS2656	AAAGGTGGAGTGTGTTGGAT A CAAGGTCCCAGCCCACGCTGCCAGGCACTG A AAAGGTGGAGTGTGTTGGAT
RS2656_SELPLG__ENST00000550948.1__1627__30__0.7__79.3236__1_RS2656	AAAGGTGGAGTGTGTTGGAT A CTCCACTTGCCCGTCTGCTTGGCCCCAGGC A AAAGGTGGAGTGTGTTGGAT
RS2656_SELPLG__ENST00000550948.1__1506__30__0.7__79.2778__0.98879_RS2656	AAAGGTGGAGTGTGTTGGAT A TCTGGGCACTCAGGGGTGGCCCAGGAGAGC A AAAGGTGGAGTGTGTTGGAT
RS2656_SELPLG__ENST00000550948.1__2054__30__0.7__79.2538__1_RS2656	AAAGGTGGAGTGTGTTGGAT A CCCTTGGGCCCACGAAACCCATCCCAGCCC A AAAGGTGGAGTGTGTTGGAT
RS2656_SELPLG__ENST00000550948.1__1341__30__0.7__78.9959__0.95843_RS2656	AAAGGTGGAGTGTGTTGGAT A CCATTGGCTGTGGCAGAGGGCCCCTCACCC A AAAGGTGGAGTGTGTTGGAT
RS2656_SELPLG__ENST00000550948.1__1374__30__0.7__78.8313__0.91379_RS2656	AAAGGTGGAGTGTGTTGGAT A GTCAGGCCCGGGCTCTTGGCCTTGGACAGG A AAAGGTGGAGTGTGTTGGAT
RS2656_SELPLG__ENST00000550948.1__181__30__0.66667__78.7044__1_RS2656	AAAGGTGGAGTGTGTTGGAT A AGCAGAGCATGGGACAGCTGCCTCGTGGGC A AAAGGTGGAGTGTGTTGGAT
RS2656_SELPLG__ENST00000550948.1__1405__30__0.7__78.6409__0.98156_RS2656	AAAGGTGGAGTGTGTTGGAT A ATCCCCCTCACGGTCCTCCCTGGGCTCTGG A AAAGGTGGAGTGTGTTGGAT
RS2656_SELPLG__ENST00000550948.1__1251__30__0.66667__78.2166__1_RS2656	AAAGGTGGAGTGTGTTGGAT A TACATGTGGCCCTTGCGGGAGAGGCGGACC A AAAGGTGGAGTGTGTTGGAT
RS2656_SELPLG__ENST00000550948.1__980__30__0.66667__78.1769__0.95538_RS2656	AAAGGTGGAGTGTGTTGGAT A GGGCCTCCATGGCTGCCAGTGGAGTGGTCT A AAAGGTGGAGTGTGTTGGAT
RS2656_SELPLG__ENST00000550948.1__914__30__0.63333__77.145__1_RS2656	AAAGGTGGAGTGTGTTGGAT A CCGTGGCTTCTGGTGCAGTGGTCTGTGCCT A AAAGGTGGAGTGTGTTGGAT
RS2656_SELPLG__ENST00000550948.1__739__30__0.63333__76.9569__0.99485_RS2656	AAAGGTGGAGTGTGTTGGAT A TGCTTCCGTGGCTGCTGGTGGAGTGGTCTG A AAAGGTGGAGTGTGTTGGAT
RS2656_SELPLG__ENST00000550948.1__1010__30__0.63333__76.7234__0.91058_RS2656	AAAGGTGGAGTGTGTTGGAT A GGGCCTCTGTGGCACTGGGTTCTGTGGACA A AAAGGTGGAGTGTGTTGGAT
RS2656_SELPLG__ENST00000550948.1__2144__30__0.63333__76.7089__0.98893_RS2656	AAAGGTGGAGTGTGTTGGAT A GGCCACAGGGGAAGGCAAGAGGCGATAGCT A AAAGGTGGAGTGTGTTGGAT
RS2656_SELPLG__ENST00000550948.1__769__30__0.63333__76.5612__1_RS2656	AAAGGTGGAGTGTGTTGGAT A TGCCTCCAGGCCTGTGGGTTGAGTGGTCTG A AAAGGTGGAGTGTGTTGGAT
RS2656_SELPLG__ENST00000550948.1__211__30__0.63333__76.4138__0.99972_RS2656	AAAGGTGGAGTGTGTTGGAT A GAGTTGCAGAGGCATGGCACCACCGTGCTC A AAAGGTGGAGTGTGTTGGAT
RS2656_SELPLG__ENST00000550948.1__511__30__0.66667__76.4004__1_RS2656	AAAGGTGGAGTGTGTTGGAT A CTCCGTGGTCAGCTCTGTGACTGCCCCTCC A AAAGGTGGAGTGTGTTGGAT
RS2656_SELPLG__ENST00000550948.1__1536__30__0.63333__76.3166__1_RS2656	AAAGGTGGAGTGTGTTGGAT A TCCGAGGAAGCCCAGAGCTGTGGAATGGGG A AAAGGTGGAGTGTGTTGGAT
RS2656_SELPLG__ENST00000550948.1__1100__30__0.6__76.1889__0.9955_RS2656	AAAGGTGGAGTGTGTTGGAT A TGCTGGCTGCCATGGGAATGCCCTTGTGAG A AAAGGTGGAGTGTGTTGGAT
RS2656_SELPLG__ENST00000550948.1__481__30__0.6__75.9899__1_RS2656	AAAGGTGGAGTGTGTTGGAT A TGCATCCAGGCCAGTAGAACGCCTTGCAGC A AAAGGTGGAGTGTGTTGGAT
RS2656_SELPLG__ENST00000550948.1__833__30__0.6__75.9781__0.95233_RS2656	AAAGGTGGAGTGTGTTGGAT A TCTGTGCTTCCATGGCTGCTGGTGCAGTGG A AAAGGTGGAGTGTGTTGGAT
RS2656_SELPLG__ENST00000550948.1__1687__30__0.6__75.878__1_RS2656	AAAGGTGGAGTGTGTTGGAT A TGCCTTGGACCTCGGCTGAAATGTGGCTGG A AAAGGTGGAGTGTGTTGGAT
RS2656_SELPLG__ENST00000550948.1__946__30__0.63333__75.8014__1_RS2656	AAAGGTGGAGTGTGTTGGAT A CTCCGTGGCTGTGGGTTGAGTGGTCTGTGC A AAAGGTGGAGTGTGTTGGAT
RS2656_SELPLG__ENST00000550948.1__613__30__0.63333__75.8014__1_RS2656	AAAGGTGGAGTGTGTTGGAT A CGTGGGCACTGGTTGAGTGGTCTGTGCCTC A AAAGGTGGAGTGTGTTGGAT
RS2656_SELPLG__ENST00000550948.1__421__30__0.6__75.5743__1_RS2656	AAAGGTGGAGTGTGTTGGAT A AGGCCCAGTCAGAGGAGTGGTGTCAGTGCT A AAAGGTGGAGTGTGTTGGAT
RS2656_SELPLG__ENST00000550948.1__662__30__0.6__75.4039__1_RS2656	AAAGGTGGAGTGTGTTGGAT A GTCGAGTTGTCTGTGCCTCTGTGGCTGCCA A AAAGGTGGAGTGTGTTGGAT
RS2656_SELPLG__ENST00000550948.1__541__30__0.6__75.4034__0.93138_RS2656	AAAGGTGGAGTGTGTTGGAT A ATCCGTGGACAGGTTCCCCATGTTGGCCAG A AAAGGTGGAGTGTGTTGGAT
RS2656_SELPLG__ENST00000550948.1__1657__30__0.63333__75.3034__1_RS2656	AAAGGTGGAGTGTGTTGGAT A GCTTCATCCGCGGAGGGAGGAAAGAGGTGG A AAAGGTGGAGTGTGTTGGAT
RS2656_SELPLG__ENST00000550948.1__241__30__0.63333__75.201__1_RS2656	AAAGGTGGAGTGTGTTGGAT A GCCAGGGCCCAGTAGGATCAGCAACAGGAG A AAAGGTGGAGTGTGTTGGAT
RS2656_SELPLG__ENST00000550948.1__881__30__0.56667__75.019__0.94928_RS2656	AAAGGTGGAGTGTGTTGGAT A TGGCTGTGGTTTGAGTGGTCTGTGCCTCCA A AAAGGTGGAGTGTGTTGGAT
RS2656_SELPLG__ENST00000550948.1__61__30__0.6__74.9051__1_RS2656	AAAGGTGGAGTGTGTTGGAT A CGAGCAACCCCCAATGGCTGTGTGTGGAAG A AAAGGTGGAGTGTGTTGGAT
RS2656_SELPLG__ENST00000550948.1__1__30__0.56667__74.8902__1_RS2656	AAAGGTGGAGTGTGTTGGAT A GGCCATGTGACAGCCCACACCCCATTGTTT A AAAGGTGGAGTGTGTTGGAT
RS2656_SELPLG__ENST00000550948.1__1281__30__0.6__74.5837__1_RS2656	AAAGGTGGAGTGTGTTGGAT A ATCTCGGTGGGGGAGTAATTACGCACGGGG A AAAGGTGGAGTGTGTTGGAT
RS2656_SELPLG__ENST00000550948.1__1566__30__0.63333__74.4703__1_RS2656	AAAGGTGGAGTGTGTTGGAT A CTTCCCTGAAGATCCCCATCCCCAGGGGTC A AAAGGTGGAGTGTGTTGGAT
RS2656_SELPLG__ENST00000550948.1__1994__30__0.6__74.1855__1_RS2656	AAAGGTGGAGTGTGTTGGAT A CAGAGAGGTGCCCAAGAAGACCCAAGCTGC A AAAGGTGGAGTGTGTTGGAT
RS2656_SELPLG__ENST00000550948.1__1777__30__0.6__74.1258__1_RS2656	AAAGGTGGAGTGTGTTGGAT A AGCGGGGAGAGCCATGGGAGATGTTAGAGG A AAAGGTGGAGTGTGTTGGAT
RS2656_SELPLG__ENST00000550948.1__301__30__0.6__74.1068__1_RS2656	AAAGGTGGAGTGTGTTGGAT A CAGGGGACCCAAGGCTTTCTCGGCTTCATC A AAAGGTGGAGTGTGTTGGAT
RS2656_SELPLG__ENST00000550948.1__1837__30__0.6__74.0891__1_RS2656	AAAGGTGGAGTGTGTTGGAT A GGGATGGGGGAGCTCCATCTTCCTTGGGTA A AAAGGTGGAGTGTGTTGGAT
RS2656_SELPLG__ENST00000550948.1__451__30__0.6__73.9754__1_RS2656	AAAGGTGGAGTGTGTTGGAT A AGGCTCCACAGTGGTAGACTCAGGGGTTCC A AAAGGTGGAGTGTGTTGGAT
RS2656_SELPLG__ENST00000550948.1__2024__30__0.56667__73.6605__1_RS2656	AAAGGTGGAGTGTGTTGGAT A TCACAGGCTGAACCTCACCCTGGGTTTTCC A AAAGGTGGAGTGTGTTGGAT
RS2656_SELPLG__ENST00000550948.1__1807__30__0.6__73.4228__1_RS2656	AAAGGTGGAGTGTGTTGGAT A CATGGGGAGGAGACTCCAGTGACCAGGAGA A AAAGGTGGAGTGTGTTGGAT
RS2656_SELPLG__ENST00000550948.1__1867__30__0.5__73.3615__1_RS2656	AAAGGTGGAGTGTGTTGGAT A ACCAAAAGACAATGGCAGTGCAGTGCGTGT A AAAGGTGGAGTGTGTTGGAT
RS2656_SELPLG__ENST00000550948.1__1596__30__0.56667__72.8814__1_RS2656	AAAGGTGGAGTGTGTTGGAT A GCTCTTGTCCTGTTTGGGTGGCCAGAGTTC A AAAGGTGGAGTGTGTTGGAT
RS2656_SELPLG__ENST00000550948.1__1160__30__0.56667__72.7895__1_RS2656	AAAGGTGGAGTGTGTTGGAT A GCAGGCACTGCTTCACAGAGATGTGGTCTG A AAAGGTGGAGTGTGTTGGAT
RS2656_SELPLG__ENST00000550948.1__2114__30__0.56667__71.621__1_RS2656	AAAGGTGGAGTGTGTTGGAT A GGGGGTCACTTGTCACTAGATGGAAGCTCC A AAAGGTGGAGTGTGTTGGAT
RS2656_SELPLG__ENST00000550948.1__1465__30__0.53333__71.4611__1_RS2656	AAAGGTGGAGTGTGTTGGAT A GGGTCTTGCCAAAACAGATGGCAGAGTGAG A AAAGGTGGAGTGTGTTGGAT
RS2656_SELPLG__ENST00000550948.1__391__30__0.53333__71.277__0.95502_RS2656	AAAGGTGGAGTGTGTTGGAT A GTTCCTCAGCATTTCTGGAGGCTCCGTTTC A AAAGGTGGAGTGTGTTGGAT
RS2656_SELPLG__ENST00000550948.1__1220__30__0.53333__71.1342__1_RS2656	AAAGGTGGAGTGTGTTGGAT A CCAGCACCACAGTGCACACGAAGAAGATAG A AAAGGTGGAGTGTGTTGGAT
RS2656_SELPLG__ENST00000550948.1__2084__30__0.5__70.6116__1_RS2656	AAAGGTGGAGTGTGTTGGAT A TTGGTCCACACAGTCCCAAAGAAAGGTCTG A AAAGGTGGAGTGTGTTGGAT
